# Supplementary material for: α-Aminophosphonate inhibitors of metallo-β-lactamases NDM-1 and VIM-2
Source: RSC Med Chem. 2023 Aug 2;14(11):2277–300. doi: 10.1039/d3md00286a (PMC10650955; doi:10.1039/d3md00286a)
Supplement: MD-014-D3MD00286A-s002 [file MD-014-D3MD00286A-s002.cif]

# Electronic Supplementary Material (ESI) for RSC Medicinal Chemistry.
# This journal is © The Royal Society of Chemistry 2023

####################################################################### 
# 
# This file contains crystal structure data downloaded from the 
# Cambridge Structural Database (CSD) hosted by the Cambridge 
# Crystallographic Data Centre (CCDC).
# 
# Full information about CCDC data access policies and citation 
# guidelines are available at http://www.ccdc.cam.ac.uk/access/V1 
# 
# Audit and citation data items may have been added by the CCDC. 
# Please retain this information to preserve the provenance of 
# this file and to allow appropriate attribution of the data. 
# 
#######################################################################

data_4a-2
_database_code_depnum_ccdc_archive 'CCDC 2203659'
loop_
_audit_author_name
_audit_author_address
'Arto Valkonen'
;University of Jyvaskyla
Finland
;
_audit_update_record             
;
2022-08-26 deposited with the CCDC.	2023-08-01 downloaded from the CCDC.
;

_audit_creation_method           SHELXL-2018/3
_shelx_SHELXL_version_number     2018/3
_chemical_name_systematic        ?
_chemical_name_common            ?
_chemical_melting_point          ?
_chemical_formula_moiety         'C21 H36 N3 O6 P S2'
_chemical_formula_sum            'C21 H36 N3 O6 P S2'
_chemical_formula_weight         521.62

loop_
_atom_type_symbol
_atom_type_description
_atom_type_scat_dispersion_real
_atom_type_scat_dispersion_imag
_atom_type_scat_source
C C 0.0033 0.0016 'International Tables Vol C Tables 4.2.6.8 and 6.1.1.4'
H H 0.0000 0.0000 'International Tables Vol C Tables 4.2.6.8 and 6.1.1.4'
N N 0.0061 0.0033 'International Tables Vol C Tables 4.2.6.8 and 6.1.1.4'
O O 0.0106 0.0060 'International Tables Vol C Tables 4.2.6.8 and 6.1.1.4'
P P 0.1023 0.0942 'International Tables Vol C Tables 4.2.6.8 and 6.1.1.4'
S S 0.1246 0.1234 'International Tables Vol C Tables 4.2.6.8 and 6.1.1.4'

_space_group_crystal_system      monoclinic
_space_group_IT_number           14
_space_group_name_H-M_alt        'P 21/n'
_space_group_name_Hall           '-P 2yn'

_shelx_space_group_comment       
;
The symmetry employed for this shelxl refinement is uniquely defined
by the following loop, which should always be used as a source of
symmetry information in preference to the above space-group names.
They are only intended as comments.
;

loop_
_space_group_symop_operation_xyz
'x, y, z'
'-x+1/2, y+1/2, -z+1/2'
'-x, -y, -z'
'x-1/2, -y-1/2, z-1/2'

_cell_length_a                   11.8864(6)
_cell_length_b                   17.0353(6)
_cell_length_c                   13.0083(5)
_cell_angle_alpha                90
_cell_angle_beta                 93.201(4)
_cell_angle_gamma                90
_cell_volume                     2629.92(19)
_cell_formula_units_Z            4
_cell_measurement_temperature    120(2)
_cell_measurement_reflns_used    2121
_cell_measurement_theta_min      2.0890
_cell_measurement_theta_max      29.6860

_exptl_crystal_description       prism
_exptl_crystal_colour            colourless
_exptl_crystal_density_meas      ?
_exptl_crystal_density_method    ?
_exptl_crystal_density_diffrn    1.317
_exptl_crystal_F_000             1112
_exptl_transmission_factor_min   ?
_exptl_transmission_factor_max   ?
_exptl_crystal_size_max          0.140
_exptl_crystal_size_mid          0.130
_exptl_crystal_size_min          0.070
_exptl_absorpt_coefficient_mu    0.303
_shelx_estimated_absorpt_T_min   0.959
_shelx_estimated_absorpt_T_max   0.979
_exptl_absorpt_correction_type   analytical
_exptl_absorpt_correction_T_min  0.977
_exptl_absorpt_correction_T_max  0.989
_exptl_absorpt_process_details   
;
CrysAlisPro 1.171.40.67a (Rigaku Oxford Diffraction, 2019)
Analytical numeric absorption correction using a multifaceted crystal
model based on expressions derived by R.C. Clark & J.S. Reid.
(Clark, R. C. & Reid, J. S. (1995). Acta Cryst. A51, 887-897)
Empirical absorption correction using spherical harmonics,
 implemented in SCALE3 ABSPACK scaling algorithm.
;
_exptl_absorpt_special_details   ?
_diffrn_ambient_temperature      120(2)
_diffrn_radiation_wavelength     0.71073
_diffrn_radiation_type           MoK\a
_diffrn_source                   'micro-focus sealed X-ray tube'
_diffrn_measurement_device_type  'SuperNova, Single source at offset/far, Eos'
_diffrn_measurement_method       '\w scans'
_diffrn_detector_area_resol_mean 16.0107
_diffrn_reflns_number            11537
_diffrn_reflns_av_unetI/netI     0.0832
_diffrn_reflns_av_R_equivalents  0.0342
_diffrn_reflns_limit_h_min       -15
_diffrn_reflns_limit_h_max       8
_diffrn_reflns_limit_k_min       -22
_diffrn_reflns_limit_k_max       21
_diffrn_reflns_limit_l_min       -18
_diffrn_reflns_limit_l_max       15
_diffrn_reflns_theta_min         1.972
_diffrn_reflns_theta_max         29.890
_diffrn_reflns_theta_full        25.242
_diffrn_measured_fraction_theta_max 0.866
_diffrn_measured_fraction_theta_full 0.999
_diffrn_reflns_Laue_measured_fraction_max 0.866
_diffrn_reflns_Laue_measured_fraction_full 0.999
_diffrn_reflns_point_group_measured_fraction_max 0.866
_diffrn_reflns_point_group_measured_fraction_full 0.999
_reflns_number_total             6569
_reflns_number_gt                4425
_reflns_threshold_expression     'I > 2\s(I)'
_reflns_Friedel_coverage         0.000
_reflns_Friedel_fraction_max     .
_reflns_Friedel_fraction_full    .

_reflns_special_details          
;
 Reflections were merged by SHELXL according to the crystal
 class for the calculation of statistics and refinement.
 
 _reflns_Friedel_fraction is defined as the number of unique
 Friedel pairs measured divided by the number that would be
 possible theoretically, ignoring centric projections and
 systematic absences.
;

_computing_data_collection       'CrysAlisPro 1.171.40.67a (Rigaku OD, 2019)'
_computing_cell_refinement       'CrysAlisPro 1.171.40.67a (Rigaku OD, 2019)'
_computing_data_reduction        'CrysAlisPro 1.171.40.67a (Rigaku OD, 2019)'
_computing_structure_solution    'SHELXT (Sheldrick, 2015)'
_computing_structure_refinement  'SHELXL-2018/3 (Sheldrick, 2018)'
_computing_molecular_graphics    SHELXL-2018/3
_computing_publication_material  SHELXL-2018/3
_refine_special_details          ?
_refine_ls_structure_factor_coef Fsqd
_refine_ls_matrix_type           full
_refine_ls_weighting_scheme      calc
_refine_ls_weighting_details     
'w=1/[\s^2^(Fo^2^)+(0.0361P)^2^+0.6935P] where P=(Fo^2^+2Fc^2^)/3'
_atom_sites_solution_primary     ?
_atom_sites_solution_secondary   ?
_atom_sites_solution_hydrogens   mixed
_refine_ls_hydrogen_treatment    mixed
_refine_ls_extinction_method     none
_refine_ls_extinction_coef       .
_refine_ls_number_reflns         6569
_refine_ls_number_parameters     305
_refine_ls_number_restraints     2
_refine_ls_R_factor_all          0.0989
_refine_ls_R_factor_gt           0.0597
_refine_ls_wR_factor_ref         0.1199
_refine_ls_wR_factor_gt          0.1056
_refine_ls_goodness_of_fit_ref   1.052
_refine_ls_restrained_S_all      1.052
_refine_ls_shift/su_max          0.000
_refine_ls_shift/su_mean         0.000

loop_
_atom_site_label
_atom_site_type_symbol
_atom_site_fract_x
_atom_site_fract_y
_atom_site_fract_z
_atom_site_U_iso_or_equiv
_atom_site_adp_type
_atom_site_occupancy
_atom_site_site_symmetry_order
_atom_site_calc_flag
_atom_site_refinement_flags_posn
_atom_site_refinement_flags_adp
_atom_site_refinement_flags_occupancy
_atom_site_disorder_assembly
_atom_site_disorder_group
S13 S 0.42663(5) 0.54916(4) 0.65221(5) 0.01960(15) Uani 1 1 d . . . . .
S14 S 0.47284(6) 0.38980(4) 0.74804(5) 0.02782(18) Uani 1 1 d . . . . .
P1 P 0.17154(6) 0.68769(4) 0.31072(5) 0.02324(17) Uani 1 1 d . . . . .
O1 O 0.19298(15) 0.60485(10) 0.33828(14) 0.0257(4) Uani 1 1 d . . . . .
O10 O 0.32921(16) 0.69247(11) 0.57872(13) 0.0272(4) Uani 1 1 d . . . . .
O1A O 0.04810(17) 0.71573(11) 0.32422(16) 0.0377(5) Uani 1 1 d . . . . .
O1B O 0.19896(19) 0.70802(10) 0.19758(14) 0.0366(5) Uani 1 1 d . . . . .
O4C O 0.53365(17) 0.91578(11) 0.43166(14) 0.0324(5) Uani 1 1 d . . . . .
O5C O 0.46449(15) 0.86019(10) 0.28202(13) 0.0243(4) Uani 1 1 d . . . . .
N4 N 0.34732(18) 0.88562(12) 0.40740(15) 0.0204(5) Uani 1 1 d . . . . .
N9 N 0.36378(18) 0.72332(12) 0.41448(15) 0.0188(5) Uani 1 1 d D . . . .
H9 H 0.409(2) 0.7156(14) 0.3650(16) 0.023 Uiso 1 1 d D U . . .
N15 N 0.61174(18) 0.48005(12) 0.64012(15) 0.0188(5) Uani 1 1 d D . . . .
H15 H 0.6710(17) 0.4483(13) 0.6499(19) 0.023 Uiso 1 1 d D U . . .
C2 C 0.2523(2) 0.75646(14) 0.39161(18) 0.0177(5) Uani 1 1 d . . . . .
H2 H 0.214640 0.759653 0.458317 0.021 Uiso 1 1 calc R U . . .
C3 C 0.2589(2) 0.84176(14) 0.34923(19) 0.0197(5) Uani 1 1 d . . . . .
H3 H 0.279331 0.838931 0.275777 0.024 Uiso 1 1 calc R U . . .
C5 C 0.3254(2) 0.90674(15) 0.51356(19) 0.0257(6) Uani 1 1 d . . . . .
H5A H 0.387742 0.939771 0.542905 0.031 Uiso 1 1 calc R U . . .
H5B H 0.321975 0.858538 0.555784 0.031 Uiso 1 1 calc R U . . .
C6 C 0.2151(3) 0.95115(16) 0.5172(2) 0.0315(7) Uani 1 1 d . . . . .
H6A H 0.222827 1.003024 0.484033 0.038 Uiso 1 1 calc R U . . .
H6B H 0.198013 0.960071 0.589906 0.038 Uiso 1 1 calc R U . . .
C7 C 0.1184(2) 0.90646(16) 0.4629(2) 0.0312(7) Uani 1 1 d . . . . .
H7A H 0.049283 0.938933 0.461097 0.037 Uiso 1 1 calc R U . . .
H7B H 0.103750 0.857658 0.501266 0.037 Uiso 1 1 calc R U . . .
C8 C 0.1477(2) 0.88615(15) 0.3532(2) 0.0260(6) Uani 1 1 d . . . . .
H8A H 0.086513 0.853718 0.320587 0.031 Uiso 1 1 calc R U . . .
H8B H 0.152395 0.935217 0.312873 0.031 Uiso 1 1 calc R U . . .
C10 C 0.3939(2) 0.69522(14) 0.50894(19) 0.0185(5) Uani 1 1 d . . . . .
C11 C 0.5156(2) 0.67110(14) 0.52723(19) 0.0203(5) Uani 1 1 d . . . . .
H11A H 0.550633 0.667609 0.460085 0.024 Uiso 1 1 calc R U . . .
H11B H 0.556001 0.712286 0.568350 0.024 Uiso 1 1 calc R U . . .
C12 C 0.5303(2) 0.59383(13) 0.58219(18) 0.0163(5) Uani 1 1 d . . . . .
C14 C 0.5119(2) 0.46873(14) 0.68070(18) 0.0198(5) Uani 1 1 d . . . . .
C16 C 0.6233(2) 0.54917(14) 0.58554(18) 0.0182(5) Uani 1 1 d . . . . .
C2A C -0.0458(3) 0.68093(19) 0.2619(2) 0.0389(8) Uani 1 1 d . . . . .
H2A H -0.075136 0.719132 0.209684 0.047 Uiso 1 1 calc R U . . .
H2B H -0.019611 0.633780 0.225660 0.047 Uiso 1 1 calc R U . . .
C3A C -0.1344(3) 0.65947(19) 0.3300(3) 0.0448(8) Uani 1 1 d . . . . .
H3A H -0.197738 0.636104 0.289331 0.067 Uiso 1 1 calc R U . . .
H3B H -0.104774 0.621403 0.381085 0.067 Uiso 1 1 calc R U . . .
H3C H -0.160121 0.706482 0.365161 0.067 Uiso 1 1 calc R U . . .
C2B C 0.2280(3) 0.64895(17) 0.1220(2) 0.0327(7) Uani 1 1 d . . . . .
H2C H 0.158919 0.629201 0.084634 0.039 Uiso 1 1 calc R U . . .
H2D H 0.266797 0.604099 0.157043 0.039 Uiso 1 1 calc R U . . .
C3B C 0.3031(3) 0.68608(19) 0.0490(2) 0.0441(8) Uani 1 1 d . . . . .
H3D H 0.323696 0.647409 -0.002468 0.066 Uiso 1 1 calc R U . . .
H3E H 0.263907 0.730214 0.014492 0.066 Uiso 1 1 calc R U . . .
H3F H 0.371400 0.705201 0.086642 0.066 Uiso 1 1 calc R U . . .
C4C C 0.4557(2) 0.88921(14) 0.3785(2) 0.0232(6) Uani 1 1 d . . . . .
C6C C 0.5707(2) 0.87054(16) 0.2289(2) 0.0258(6) Uani 1 1 d . . . . .
C7C C 0.6667(2) 0.82834(18) 0.2862(2) 0.0363(7) Uani 1 1 d . . . . .
H7C H 0.736037 0.835842 0.249994 0.054 Uiso 1 1 calc R U . . .
H7D H 0.676951 0.849586 0.356090 0.054 Uiso 1 1 calc R U . . .
H7E H 0.649448 0.772177 0.289656 0.054 Uiso 1 1 calc R U . . .
C8C C 0.5431(3) 0.83251(18) 0.1256(2) 0.0370(7) Uani 1 1 d . . . . .
H8C H 0.608654 0.836004 0.083335 0.056 Uiso 1 1 calc R U . . .
H8D H 0.523826 0.777227 0.135759 0.056 Uiso 1 1 calc R U . . .
H8E H 0.479061 0.859637 0.090814 0.056 Uiso 1 1 calc R U . . .
C9C C 0.5929(3) 0.95742(17) 0.2161(2) 0.0388(8) Uani 1 1 d . . . . .
H9A H 0.663005 0.964745 0.181023 0.058 Uiso 1 1 calc R U . . .
H9B H 0.530255 0.981236 0.174962 0.058 Uiso 1 1 calc R U . . .
H9C H 0.599752 0.982524 0.283921 0.058 Uiso 1 1 calc R U . . .
C16D C 0.7337(2) 0.56605(16) 0.5404(2) 0.0272(6) Uani 1 1 d . . . . .
H16A H 0.721736 0.601576 0.481583 0.041 Uiso 1 1 calc R U . . .
H16B H 0.766992 0.516888 0.517512 0.041 Uiso 1 1 calc R U . . .
H16C H 0.784697 0.590771 0.592662 0.041 Uiso 1 1 calc R U . . .

loop_
_atom_site_aniso_label
_atom_site_aniso_U_11
_atom_site_aniso_U_22
_atom_site_aniso_U_33
_atom_site_aniso_U_23
_atom_site_aniso_U_13
_atom_site_aniso_U_12
S13 0.0169(3) 0.0216(3) 0.0204(3) -0.0003(3) 0.0023(2) 0.0006(3)
S14 0.0323(4) 0.0239(3) 0.0282(4) 0.0049(3) 0.0093(3) 0.0000(3)
P1 0.0205(4) 0.0206(3) 0.0280(4) -0.0010(3) -0.0045(3) 0.0023(3)
O1 0.0217(10) 0.0195(9) 0.0354(10) 0.0004(8) -0.0033(8) -0.0017(8)
O10 0.0248(11) 0.0359(11) 0.0214(9) 0.0069(9) 0.0040(8) 0.0080(9)
O1A 0.0221(11) 0.0325(11) 0.0572(14) -0.0101(10) -0.0103(10) 0.0034(9)
O1B 0.0633(16) 0.0235(10) 0.0222(10) -0.0032(9) -0.0037(10) 0.0058(10)
O4C 0.0277(12) 0.0393(11) 0.0300(11) -0.0092(9) 0.0008(9) -0.0088(9)
O5C 0.0212(10) 0.0287(10) 0.0234(9) -0.0039(8) 0.0057(8) -0.0044(8)
N4 0.0224(12) 0.0196(10) 0.0192(11) -0.0019(9) 0.0021(9) -0.0006(9)
N9 0.0150(11) 0.0240(11) 0.0175(11) 0.0004(10) 0.0012(9) 0.0044(9)
N15 0.0176(12) 0.0182(10) 0.0201(11) 0.0011(9) -0.0023(9) 0.0035(9)
C2 0.0162(13) 0.0195(12) 0.0172(12) 0.0006(11) 0.0004(10) 0.0038(10)
C3 0.0208(14) 0.0219(13) 0.0161(12) 0.0032(11) -0.0006(10) 0.0011(11)
C5 0.0334(17) 0.0233(14) 0.0210(13) -0.0031(12) 0.0058(12) -0.0049(12)
C6 0.0433(19) 0.0235(14) 0.0291(15) -0.0014(13) 0.0132(13) 0.0043(13)
C7 0.0315(17) 0.0254(14) 0.0378(16) 0.0033(13) 0.0105(14) 0.0091(13)
C8 0.0265(16) 0.0212(13) 0.0300(15) 0.0067(12) -0.0005(12) 0.0048(12)
C10 0.0200(14) 0.0151(12) 0.0201(13) 0.0002(11) -0.0014(11) 0.0009(10)
C11 0.0177(13) 0.0211(12) 0.0218(13) 0.0010(11) -0.0023(10) -0.0012(11)
C12 0.0155(13) 0.0172(12) 0.0160(11) -0.0021(10) 0.0006(10) -0.0023(10)
C14 0.0226(14) 0.0205(13) 0.0161(12) -0.0029(11) -0.0014(10) -0.0007(11)
C16 0.0176(13) 0.0187(12) 0.0179(12) -0.0001(11) -0.0010(10) -0.0014(10)
C2A 0.0311(18) 0.0422(18) 0.0420(18) 0.0033(15) -0.0099(14) -0.0054(15)
C3A 0.036(2) 0.0409(18) 0.058(2) -0.0108(17) 0.0122(17) -0.0017(16)
C2B 0.0404(19) 0.0282(15) 0.0291(15) -0.0119(13) -0.0014(14) 0.0004(14)
C3B 0.050(2) 0.0456(19) 0.0368(17) -0.0020(16) 0.0007(16) -0.0073(17)
C4C 0.0254(16) 0.0188(13) 0.0255(14) -0.0003(12) 0.0019(12) -0.0014(11)
C6C 0.0206(15) 0.0294(14) 0.0280(14) 0.0008(12) 0.0065(12) -0.0020(12)
C7C 0.0269(17) 0.0482(18) 0.0343(16) 0.0026(15) 0.0059(13) 0.0043(15)
C8C 0.0292(17) 0.0520(19) 0.0307(16) -0.0071(15) 0.0079(13) 0.0005(15)
C9C 0.041(2) 0.0338(16) 0.0431(18) 0.0075(15) 0.0140(15) -0.0062(15)
C16D 0.0201(15) 0.0267(14) 0.0347(15) 0.0010(13) 0.0011(12) -0.0026(12)

_geom_special_details            
;
 All esds (except the esd in the dihedral angle between two l.s. planes)
 are estimated using the full covariance matrix.  The cell esds are taken
 into account individually in the estimation of esds in distances, angles
 and torsion angles; correlations between esds in cell parameters are only
 used when they are defined by crystal symmetry.  An approximate (isotropic)
 treatment of cell esds is used for estimating esds involving l.s. planes.
;

loop_
_geom_bond_atom_site_label_1
_geom_bond_atom_site_label_2
_geom_bond_distance
_geom_bond_site_symmetry_2
_geom_bond_publ_flag
S13 C14 1.732(3) . ?
S13 C12 1.748(2) . ?
S14 C14 1.684(3) . ?
P1 O1 1.4748(18) . ?
P1 O1A 1.562(2) . ?
P1 O1B 1.5639(19) . ?
P1 C2 1.813(3) . ?
O10 C10 1.223(3) . ?
O1A C2A 1.467(3) . ?
O1B C2B 1.462(3) . ?
O4C C4C 1.212(3) . ?
O5C C4C 1.358(3) . ?
O5C C6C 1.483(3) . ?
N4 C4C 1.364(3) . ?
N4 C5 1.465(3) . ?
N4 C3 1.465(3) . ?
N9 C10 1.348(3) . ?
N9 C2 1.456(3) . ?
N15 C14 1.340(3) . ?
N15 C16 1.386(3) . ?
C2 C3 1.558(3) . ?
C3 C8 1.526(3) . ?
C5 C6 1.516(4) . ?
C6 C7 1.519(4) . ?
C7 C8 1.528(4) . ?
C10 C11 1.510(3) . ?
C11 C12 1.503(3) . ?
C12 C16 1.340(3) . ?
C16 C16D 1.495(3) . ?
C2A C3A 1.460(4) . ?
C2B C3B 1.481(4) . ?
C6C C7C 1.509(4) . ?
C6C C8C 1.511(4) . ?
C6C C9C 1.514(4) . ?

loop_
_geom_angle_atom_site_label_1
_geom_angle_atom_site_label_2
_geom_angle_atom_site_label_3
_geom_angle
_geom_angle_site_symmetry_1
_geom_angle_site_symmetry_3
_geom_angle_publ_flag
C14 S13 C12 92.00(12) . . ?
O1 P1 O1A 114.58(11) . . ?
O1 P1 O1B 113.48(11) . . ?
O1A P1 O1B 106.53(12) . . ?
O1 P1 C2 113.48(11) . . ?
O1A P1 C2 101.98(11) . . ?
O1B P1 C2 105.76(11) . . ?
C2A O1A P1 120.29(19) . . ?
C2B O1B P1 123.36(17) . . ?
C4C O5C C6C 119.9(2) . . ?
C4C N4 C5 118.0(2) . . ?
C4C N4 C3 122.8(2) . . ?
C5 N4 C3 116.9(2) . . ?
C10 N9 C2 121.1(2) . . ?
C14 N15 C16 116.1(2) . . ?
N9 C2 C3 111.8(2) . . ?
N9 C2 P1 108.33(16) . . ?
C3 C2 P1 115.65(16) . . ?
N4 C3 C8 109.1(2) . . ?
N4 C3 C2 109.99(19) . . ?
C8 C3 C2 112.9(2) . . ?
N4 C5 C6 110.6(2) . . ?
C5 C6 C7 111.6(2) . . ?
C6 C7 C8 110.0(2) . . ?
C3 C8 C7 112.8(2) . . ?
O10 C10 N9 122.9(2) . . ?
O10 C10 C11 120.6(2) . . ?
N9 C10 C11 116.3(2) . . ?
C12 C11 C10 113.5(2) . . ?
C16 C12 C11 125.9(2) . . ?
C16 C12 S13 109.88(18) . . ?
C11 C12 S13 124.22(18) . . ?
N15 C14 S14 126.6(2) . . ?
N15 C14 S13 108.81(18) . . ?
S14 C14 S13 124.63(16) . . ?
C12 C16 N15 113.2(2) . . ?
C12 C16 C16D 128.2(2) . . ?
N15 C16 C16D 118.6(2) . . ?
C3A C2A O1A 108.5(3) . . ?
O1B C2B C3B 108.1(2) . . ?
O4C C4C O5C 124.6(3) . . ?
O4C C4C N4 124.3(2) . . ?
O5C C4C N4 111.1(2) . . ?
O5C C6C C7C 110.7(2) . . ?
O5C C6C C8C 102.4(2) . . ?
C7C C6C C8C 110.8(2) . . ?
O5C C6C C9C 109.0(2) . . ?
C7C C6C C9C 112.9(3) . . ?
C8C C6C C9C 110.6(2) . . ?

loop_
_geom_torsion_atom_site_label_1
_geom_torsion_atom_site_label_2
_geom_torsion_atom_site_label_3
_geom_torsion_atom_site_label_4
_geom_torsion
_geom_torsion_site_symmetry_1
_geom_torsion_site_symmetry_2
_geom_torsion_site_symmetry_3
_geom_torsion_site_symmetry_4
_geom_torsion_publ_flag
O1 P1 O1A C2A -63.8(2) . . . . ?
O1B P1 O1A C2A 62.5(2) . . . . ?
C2 P1 O1A C2A 173.2(2) . . . . ?
O1 P1 O1B C2B 8.0(3) . . . . ?
O1A P1 O1B C2B -119.0(2) . . . . ?
C2 P1 O1B C2B 133.0(2) . . . . ?
C10 N9 C2 C3 124.1(2) . . . . ?
C10 N9 C2 P1 -107.3(2) . . . . ?
O1 P1 C2 N9 37.7(2) . . . . ?
O1A P1 C2 N9 161.43(16) . . . . ?
O1B P1 C2 N9 -87.35(18) . . . . ?
O1 P1 C2 C3 164.00(17) . . . . ?
O1A P1 C2 C3 -72.2(2) . . . . ?
O1B P1 C2 C3 39.0(2) . . . . ?
C4C N4 C3 C8 -144.1(2) . . . . ?
C5 N4 C3 C8 53.5(3) . . . . ?
C4C N4 C3 C2 91.5(3) . . . . ?
C5 N4 C3 C2 -70.9(3) . . . . ?
N9 C2 C3 N4 -41.6(3) . . . . ?
P1 C2 C3 N4 -166.13(16) . . . . ?
N9 C2 C3 C8 -163.7(2) . . . . ?
P1 C2 C3 C8 71.7(2) . . . . ?
C4C N4 C5 C6 142.2(2) . . . . ?
C3 N4 C5 C6 -54.5(3) . . . . ?
N4 C5 C6 C7 53.2(3) . . . . ?
C5 C6 C7 C8 -54.2(3) . . . . ?
N4 C3 C8 C7 -52.5(3) . . . . ?
C2 C3 C8 C7 70.1(3) . . . . ?
C6 C7 C8 C3 54.6(3) . . . . ?
C2 N9 C10 O10 3.4(4) . . . . ?
C2 N9 C10 C11 -173.1(2) . . . . ?
O10 C10 C11 C12 48.0(3) . . . . ?
N9 C10 C11 C12 -135.4(2) . . . . ?
C10 C11 C12 C16 162.1(2) . . . . ?
C10 C11 C12 S13 -18.1(3) . . . . ?
C14 S13 C12 C16 -1.87(19) . . . . ?
C14 S13 C12 C11 178.3(2) . . . . ?
C16 N15 C14 S14 178.50(18) . . . . ?
C16 N15 C14 S13 -1.2(3) . . . . ?
C12 S13 C14 N15 1.70(18) . . . . ?
C12 S13 C14 S14 -177.98(17) . . . . ?
C11 C12 C16 N15 -178.6(2) . . . . ?
S13 C12 C16 N15 1.5(3) . . . . ?
C11 C12 C16 C16D 2.6(4) . . . . ?
S13 C12 C16 C16D -177.2(2) . . . . ?
C14 N15 C16 C12 -0.3(3) . . . . ?
C14 N15 C16 C16D 178.6(2) . . . . ?
P1 O1A C2A C3A 131.8(2) . . . . ?
P1 O1B C2B C3B -150.7(2) . . . . ?
C6C O5C C4C O4C -9.2(4) . . . . ?
C6C O5C C4C N4 169.9(2) . . . . ?
C5 N4 C4C O4C -7.3(4) . . . . ?
C3 N4 C4C O4C -169.6(2) . . . . ?
C5 N4 C4C O5C 173.53(19) . . . . ?
C3 N4 C4C O5C 11.3(3) . . . . ?
C4C O5C C6C C7C 63.3(3) . . . . ?
C4C O5C C6C C8C -178.5(2) . . . . ?
C4C O5C C6C C9C -61.4(3) . . . . ?

loop_
_geom_hbond_atom_site_label_D
_geom_hbond_atom_site_label_H
_geom_hbond_atom_site_label_A
_geom_hbond_distance_DH
_geom_hbond_distance_HA
_geom_hbond_distance_DA
_geom_hbond_angle_DHA
_geom_hbond_site_symmetry_A
_geom_hbond_publ_flag
N9 H9 S14 0.869(16) 2.757(19) 3.523(2) 148(2) 3_666 yes
N15 H15 O1 0.893(16) 1.851(17) 2.736(3) 171(2) 3_666 yes

_refine_diff_density_max         0.418
_refine_diff_density_min         -0.375
_refine_diff_density_rms         0.069

_shelx_res_file                  
;
TITL shelxt_a.res in P2(1)/n
    shelx.res
    created by SHELXL-2018/3 at 15:58:42 on 15-May-2020
CELL  0.71073  11.8864  17.0353  13.0083   90.000   93.201   90.000
ZERR     4.00   0.0006   0.0006   0.0005    0.000    0.004    0.000
LATT   1
SYMM  1/2 - X, 1/2 + Y, 1/2 - Z
SFAC  C    H    N    O    P    S
UNIT  84  144   12   24   4    8
OMIT -3 14 9
OMIT -3 0 3
MERG   2
FMAP   2
PLAN   20
EQIV $1 -x+1, -y+1, -z+1
HTAB N9 S14_$1
HTAB N15 O1_$1
ACTA
BOND
CONF
HTAB
L.S.  10
TEMP -153
SIZE 0.14 0.13 0.07
WGHT    0.036100    0.693500
FVAR       0.94515
S13   6    0.426630    0.549158    0.652211    11.00000    0.01691    0.02163 =
         0.02039   -0.00027    0.00225    0.00059
S14   6    0.472841    0.389803    0.748044    11.00000    0.03225    0.02388 =
         0.02819    0.00494    0.00933    0.00000
P1    5    0.171537    0.687694    0.310721    11.00000    0.02045    0.02061 =
         0.02800   -0.00095   -0.00453    0.00230
O1    4    0.192985    0.604849    0.338276    11.00000    0.02167    0.01952 =
         0.03539    0.00044   -0.00333   -0.00171
O10   4    0.329213    0.692468    0.578724    11.00000    0.02479    0.03587 =
         0.02136    0.00689    0.00403    0.00798
O1A   4    0.048099    0.715729    0.324216    11.00000    0.02212    0.03247 =
         0.05716   -0.01006   -0.01029    0.00342
O1B   4    0.198958    0.708024    0.197581    11.00000    0.06330    0.02354 =
         0.02220   -0.00322   -0.00370    0.00585
O4C   4    0.533652    0.915776    0.431657    11.00000    0.02767    0.03934 =
         0.03003   -0.00924    0.00076   -0.00882
O5C   4    0.464493    0.860192    0.282018    11.00000    0.02121    0.02870 =
         0.02342   -0.00394    0.00571   -0.00436
N4    3    0.347319    0.885620    0.407404    11.00000    0.02243    0.01955 =
         0.01923   -0.00191    0.00211   -0.00056
N9    3    0.363780    0.723318    0.414483    11.00000    0.01496    0.02401 =
         0.01747    0.00042    0.00122    0.00440
H9    2    0.408694    0.715572    0.364994    11.00000   -1.20000
DFIX 0.91 N9 H9
N15   3    0.611735    0.480054    0.640117    11.00000    0.01758    0.01822 =
         0.02011    0.00105   -0.00226    0.00346
H15   2    0.671047    0.448261    0.649915    11.00000   -1.20000
DFIX 0.91 N15 H15
C2    1    0.252319    0.756464    0.391606    11.00000    0.01625    0.01952 =
         0.01720    0.00059    0.00043    0.00381
AFIX  13
H2    2    0.214640    0.759653    0.458317    11.00000   -1.20000
AFIX   0
C3    1    0.258923    0.841760    0.349229    11.00000    0.02084    0.02190 =
         0.01607    0.00318   -0.00060    0.00114
AFIX  13
H3    2    0.279331    0.838931    0.275777    11.00000   -1.20000
AFIX   0
C5    1    0.325381    0.906743    0.513564    11.00000    0.03336    0.02333 =
         0.02101   -0.00307    0.00580   -0.00490
AFIX  23
H5A   2    0.387742    0.939771    0.542905    11.00000   -1.20000
H5B   2    0.321975    0.858538    0.555784    11.00000   -1.20000
AFIX   0
C6    1    0.215124    0.951147    0.517215    11.00000    0.04328    0.02346 =
         0.02908   -0.00136    0.01318    0.00435
AFIX  23
H6A   2    0.222827    1.003024    0.484033    11.00000   -1.20000
H6B   2    0.198013    0.960071    0.589906    11.00000   -1.20000
AFIX   0
C7    1    0.118433    0.906455    0.462914    11.00000    0.03154    0.02536 =
         0.03777    0.00333    0.01050    0.00912
AFIX  23
H7A   2    0.049283    0.938933    0.461097    11.00000   -1.20000
H7B   2    0.103750    0.857658    0.501266    11.00000   -1.20000
AFIX   0
C8    1    0.147728    0.886149    0.353191    11.00000    0.02650    0.02124 =
         0.02998    0.00668   -0.00045    0.00481
AFIX  23
H8A   2    0.086513    0.853718    0.320587    11.00000   -1.20000
H8B   2    0.152395    0.935217    0.312873    11.00000   -1.20000
AFIX   0
C10   1    0.393921    0.695216    0.508941    11.00000    0.02005    0.01507 =
         0.02009    0.00021   -0.00136    0.00093
C11   1    0.515628    0.671097    0.527228    11.00000    0.01768    0.02111 =
         0.02183    0.00104   -0.00226   -0.00119
AFIX  23
H11A  2    0.550633    0.667609    0.460085    11.00000   -1.20000
H11B  2    0.556001    0.712286    0.568350    11.00000   -1.20000
AFIX   0
C12   1    0.530348    0.593833    0.582189    11.00000    0.01554    0.01725 =
         0.01598   -0.00209    0.00056   -0.00227
C14   1    0.511852    0.468733    0.680700    11.00000    0.02259    0.02053 =
         0.01611   -0.00291   -0.00140   -0.00073
C16   1    0.623292    0.549167    0.585539    11.00000    0.01763    0.01873 =
         0.01793   -0.00014   -0.00097   -0.00140
C2A   1   -0.045751    0.680930    0.261884    11.00000    0.03109    0.04222 =
         0.04198    0.00331   -0.00995   -0.00539
AFIX  23
H2A   2   -0.075136    0.719132    0.209684    11.00000   -1.20000
H2B   2   -0.019611    0.633780    0.225660    11.00000   -1.20000
AFIX   0
C3A   1   -0.134382    0.659465    0.329962    11.00000    0.03647    0.04090 =
         0.05824   -0.01077    0.01223   -0.00168
AFIX  33
H3A   2   -0.197738    0.636104    0.289331    11.00000   -1.50000
H3B   2   -0.104774    0.621403    0.381085    11.00000   -1.50000
H3C   2   -0.160121    0.706482    0.365161    11.00000   -1.50000
AFIX   0
C2B   1    0.228043    0.648949    0.122018    11.00000    0.04038    0.02817 =
         0.02909   -0.01190   -0.00142    0.00043
AFIX  23
H2C   2    0.158919    0.629201    0.084634    11.00000   -1.20000
H2D   2    0.266797    0.604099    0.157043    11.00000   -1.20000
AFIX   0
C3B   1    0.303110    0.686084    0.048996    11.00000    0.04986    0.04555 =
         0.03678   -0.00197    0.00074   -0.00726
AFIX  33
H3D   2    0.323696    0.647409   -0.002468    11.00000   -1.50000
H3E   2    0.263907    0.730214    0.014492    11.00000   -1.50000
H3F   2    0.371400    0.705201    0.086642    11.00000   -1.50000
AFIX   0
C4C   1    0.455748    0.889209    0.378502    11.00000    0.02537    0.01876 =
         0.02555   -0.00033    0.00187   -0.00144
C6C   1    0.570743    0.870538    0.228917    11.00000    0.02061    0.02942 =
         0.02802    0.00079    0.00654   -0.00203
C7C   1    0.666709    0.828336    0.286185    11.00000    0.02691    0.04815 =
         0.03435    0.00261    0.00588    0.00432
AFIX  33
H7C   2    0.736037    0.835842    0.249994    11.00000   -1.50000
H7D   2    0.676951    0.849586    0.356090    11.00000   -1.50000
H7E   2    0.649448    0.772177    0.289656    11.00000   -1.50000
AFIX   0
C8C   1    0.543146    0.832510    0.125632    11.00000    0.02917    0.05197 =
         0.03065   -0.00710    0.00786    0.00054
AFIX  33
H8C   2    0.608654    0.836004    0.083335    11.00000   -1.50000
H8D   2    0.523826    0.777227    0.135759    11.00000   -1.50000
H8E   2    0.479061    0.859637    0.090814    11.00000   -1.50000
AFIX   0
C9C   1    0.592892    0.957424    0.216073    11.00000    0.04076    0.03382 =
         0.04307    0.00746    0.01403   -0.00623
AFIX  33
H9A   2    0.663005    0.964745    0.181023    11.00000   -1.50000
H9B   2    0.530255    0.981236    0.174962    11.00000   -1.50000
H9C   2    0.599752    0.982524    0.283921    11.00000   -1.50000
AFIX   0
C16D  1    0.733685    0.566055    0.540440    11.00000    0.02007    0.02668 =
         0.03471    0.00096    0.00110   -0.00261
AFIX 137
H16A  2    0.721736    0.601576    0.481583    11.00000   -1.50000
H16B  2    0.766992    0.516888    0.517512    11.00000   -1.50000
H16C  2    0.784697    0.590771    0.592662    11.00000   -1.50000
AFIX   0
HKLF    4


REM  shelxt_a.res in P2(1)/n
REM wR2 = 0.1199, GooF = S = 1.052, Restrained GooF = 1.052 for all data
REM R1 = 0.0597 for 4425 Fo > 4sig(Fo) and 0.0989 for all 6569 data
REM 305 parameters refined using 2 restraints

END

WGHT      0.0361      0.6937

REM Instructions for potential hydrogen bonds
HTAB N9 S14_$1
HTAB N15 O1_$1
EQIV $2 -x+1, -y+2, -z+1
HTAB C5 O4C_$2
HTAB C8 O1A
EQIV $3 x-1/2, -y+3/2, z-1/2
HTAB C8 N15_$3
HTAB C11 S14_$1
HTAB C2A O10_$3
HTAB C2B O4C_$3
EQIV $4 x+1/2, -y+3/2, z-1/2
HTAB C7C O10_$4
HTAB C7C O4C
HTAB C9C O4C

REM Highest difference peak  0.418,  deepest hole -0.375,  1-sigma level  0.069
Q1    1  -0.0439  0.6821  0.3588  11.00000  0.05    0.42
Q2    1   0.4637  0.5031  0.6653  11.00000  0.05    0.38
Q3    1   0.0581  0.7164  0.2600  11.00000  0.05    0.38
Q4    1   0.2284  0.7309  0.3398  11.00000  0.05    0.36
Q5    1   0.5781  0.5799  0.6132  11.00000  0.05    0.35
Q6    1   0.4918  0.5852  0.6380  11.00000  0.05    0.31
Q7    1   0.1713  0.9461  0.4676  11.00000  0.05    0.30
Q8    1   0.6791  0.5689  0.5798  11.00000  0.05    0.29
Q9    1   0.1510  0.7010  0.2354  11.00000  0.05    0.29
Q10   1   0.1607  0.6360  0.3068  11.00000  0.05    0.27
Q11   1   0.5576  0.8448  0.1806  11.00000  0.05    0.26
Q12   1   0.6402  0.9619  0.1633  11.00000  0.05    0.26
Q13   1   0.1031  0.8807  0.3094  11.00000  0.05    0.25
Q14   1   0.4086  0.8206  0.2418  11.00000  0.05    0.25
Q15   1   0.1985  0.7254  0.3760  11.00000  0.05    0.25
Q16   1   0.4835  0.4998  0.7817  11.00000  0.05    0.25
Q17   1   0.3252  0.8581  0.3820  11.00000  0.05    0.25
Q18   1   0.7045  0.8667  0.3297  11.00000  0.05    0.25
Q19   1   0.5772  0.4406  0.8304  11.00000  0.05    0.25
Q20   1   0.0780  0.8179  0.5192  11.00000  0.05    0.24
;
_shelx_res_checksum              9765
####################################################################### 
# 
# This file contains crystal structure data downloaded from the 
# Cambridge Structural Database (CSD) hosted by the Cambridge 
# Crystallographic Data Centre (CCDC).
# 
# Full information about CCDC data access policies and citation 
# guidelines are available at http://www.ccdc.cam.ac.uk/access/V1 
# 
# Audit and citation data items may have been added by the CCDC. 
# Please retain this information to preserve the provenance of 
# this file and to allow appropriate attribution of the data. 
# 
#######################################################################

data_4e-2
_database_code_depnum_ccdc_archive 'CCDC 2203663'
loop_
_audit_author_name
_audit_author_address
'Arto Valkonen'
;University of Jyvaskyla
Finland
;
_audit_update_record             
;
2022-08-26 deposited with the CCDC.	2023-08-01 downloaded from the CCDC.
;

_audit_creation_method           SHELXL-2018/3
_shelx_SHELXL_version_number     2018/3
_chemical_name_systematic        ?
_chemical_name_common            ?
_chemical_melting_point          ?
_chemical_formula_moiety         'C24 H39 N2 O6 P S'
_chemical_formula_sum            'C24 H39 N2 O6 P S'
_chemical_formula_weight         514.60

loop_
_atom_type_symbol
_atom_type_description
_atom_type_scat_dispersion_real
_atom_type_scat_dispersion_imag
_atom_type_scat_source
C C 0.0033 0.0016 'International Tables Vol C Tables 4.2.6.8 and 6.1.1.4'
H H 0.0000 0.0000 'International Tables Vol C Tables 4.2.6.8 and 6.1.1.4'
N N 0.0061 0.0033 'International Tables Vol C Tables 4.2.6.8 and 6.1.1.4'
O O 0.0106 0.0060 'International Tables Vol C Tables 4.2.6.8 and 6.1.1.4'
P P 0.1023 0.0942 'International Tables Vol C Tables 4.2.6.8 and 6.1.1.4'
S S 0.1246 0.1234 'International Tables Vol C Tables 4.2.6.8 and 6.1.1.4'

_space_group_crystal_system      triclinic
_space_group_IT_number           2
_space_group_name_H-M_alt        'P -1'
_space_group_name_Hall           '-P 1'

_shelx_space_group_comment       
;
The symmetry employed for this shelxl refinement is uniquely defined
by the following loop, which should always be used as a source of
symmetry information in preference to the above space-group names.
They are only intended as comments.
;

loop_
_space_group_symop_operation_xyz
'x, y, z'
'-x, -y, -z'

_cell_length_a                   9.9148(6)
_cell_length_b                   10.9400(6)
_cell_length_c                   14.0426(7)
_cell_angle_alpha                83.162(4)
_cell_angle_beta                 71.761(5)
_cell_angle_gamma                64.421(6)
_cell_volume                     1304.63(14)
_cell_formula_units_Z            2
_cell_measurement_temperature    120(2)
_cell_measurement_reflns_used    4778
_cell_measurement_theta_min      2.4040
_cell_measurement_theta_max      29.6390

_exptl_crystal_description       block
_exptl_crystal_colour            colourless
_exptl_crystal_density_meas      ?
_exptl_crystal_density_method    ?
_exptl_crystal_density_diffrn    1.310
_exptl_crystal_F_000             552
_exptl_transmission_factor_min   ?
_exptl_transmission_factor_max   ?
_exptl_crystal_size_max          0.600
_exptl_crystal_size_mid          0.390
_exptl_crystal_size_min          0.370
_exptl_absorpt_coefficient_mu    0.226
_shelx_estimated_absorpt_T_min   0.876
_shelx_estimated_absorpt_T_max   0.921
_exptl_absorpt_correction_type   analytical
_exptl_absorpt_correction_T_min  0.911
_exptl_absorpt_correction_T_max  0.938
_exptl_absorpt_process_details   
;
CrysAlisPro 1.171.40.67a (Rigaku Oxford Diffraction, 2019)
Analytical numeric absorption correction using a multifaceted crystal
model based on expressions derived by R.C. Clark & J.S. Reid.
(Clark, R. C. & Reid, J. S. (1995). Acta Cryst. A51, 887-897)
Empirical absorption correction using spherical harmonics,
 implemented in SCALE3 ABSPACK scaling algorithm.
;
_exptl_absorpt_special_details   ?
_diffrn_ambient_temperature      120(2)
_diffrn_radiation_wavelength     0.71073
_diffrn_radiation_type           MoK\a
_diffrn_source                   'micro-focus sealed X-ray tube'
_diffrn_measurement_device_type  'SuperNova, Single source at offset/far, Eos'
_diffrn_measurement_method       '\w scans'
_diffrn_detector_area_resol_mean 16.0107
_diffrn_reflns_number            11256
_diffrn_reflns_av_unetI/netI     0.0467
_diffrn_reflns_av_R_equivalents  0.0216
_diffrn_reflns_limit_h_min       -8
_diffrn_reflns_limit_h_max       13
_diffrn_reflns_limit_k_min       -15
_diffrn_reflns_limit_k_max       14
_diffrn_reflns_limit_l_min       -19
_diffrn_reflns_limit_l_max       18
_diffrn_reflns_theta_min         2.064
_diffrn_reflns_theta_max         29.874
_diffrn_reflns_theta_full        25.242
_diffrn_measured_fraction_theta_max 0.871
_diffrn_measured_fraction_theta_full 1.000
_diffrn_reflns_Laue_measured_fraction_max 0.871
_diffrn_reflns_Laue_measured_fraction_full 1.000
_diffrn_reflns_point_group_measured_fraction_max 0.871
_diffrn_reflns_point_group_measured_fraction_full 1.000
_reflns_number_total             6556
_reflns_number_gt                5416
_reflns_threshold_expression     'I > 2\s(I)'
_reflns_Friedel_coverage         0.000
_reflns_Friedel_fraction_max     .
_reflns_Friedel_fraction_full    .

_reflns_special_details          
;
 Reflections were merged by SHELXL according to the crystal
 class for the calculation of statistics and refinement.
 
 _reflns_Friedel_fraction is defined as the number of unique
 Friedel pairs measured divided by the number that would be
 possible theoretically, ignoring centric projections and
 systematic absences.
;

_computing_data_collection       'CrysAlisPro 1.171.40.67a (Rigaku OD, 2019)'
_computing_cell_refinement       'CrysAlisPro 1.171.40.67a (Rigaku OD, 2019)'
_computing_data_reduction        'CrysAlisPro 1.171.40.67a (Rigaku OD, 2019)'
_computing_structure_solution    'SHELXT (Sheldrick, 2015)'
_computing_structure_refinement  'SHELXL-2018/3 (Sheldrick, 2018)'
_computing_molecular_graphics    SHELXL-2018/3
_computing_publication_material  SHELXL-2018/3
_refine_special_details          ?
_refine_ls_structure_factor_coef Fsqd
_refine_ls_matrix_type           full
_refine_ls_weighting_scheme      calc
_refine_ls_weighting_details     
'w=1/[\s^2^(Fo^2^)+(0.0386P)^2^+0.4220P] where P=(Fo^2^+2Fc^2^)/3'
_atom_sites_solution_primary     ?
_atom_sites_solution_secondary   ?
_atom_sites_solution_hydrogens   mixed
_refine_ls_hydrogen_treatment    mixed
_refine_ls_extinction_method     none
_refine_ls_extinction_coef       .
_refine_ls_number_reflns         6556
_refine_ls_number_parameters     310
_refine_ls_number_restraints     1
_refine_ls_R_factor_all          0.0533
_refine_ls_R_factor_gt           0.0416
_refine_ls_wR_factor_ref         0.1032
_refine_ls_wR_factor_gt          0.0943
_refine_ls_goodness_of_fit_ref   1.040
_refine_ls_restrained_S_all      1.040
_refine_ls_shift/su_max          0.000
_refine_ls_shift/su_mean         0.000

loop_
_atom_site_label
_atom_site_type_symbol
_atom_site_fract_x
_atom_site_fract_y
_atom_site_fract_z
_atom_site_U_iso_or_equiv
_atom_site_adp_type
_atom_site_occupancy
_atom_site_site_symmetry_order
_atom_site_calc_flag
_atom_site_refinement_flags_posn
_atom_site_refinement_flags_adp
_atom_site_refinement_flags_occupancy
_atom_site_disorder_assembly
_atom_site_disorder_group
S13 S 0.20346(5) 1.07917(4) 0.92235(3) 0.02397(11) Uani 1 1 d . . . . .
P1 P 0.46299(5) 0.82186(4) 0.44645(3) 0.01591(10) Uani 1 1 d . . . . .
O1 O 0.53235(14) 0.91808(11) 0.40325(8) 0.0209(2) Uani 1 1 d . . . . .
O10 O 0.35244(14) 0.67357(11) 0.73056(8) 0.0227(3) Uani 1 1 d . . . . .
O1A O 0.27968(13) 0.88488(11) 0.48620(8) 0.0196(2) Uani 1 1 d . . . . .
O1B O 0.49726(14) 0.70865(11) 0.37149(8) 0.0210(2) Uani 1 1 d . . . . .
O4C O 0.77898(15) 0.78996(11) 0.65158(9) 0.0241(3) Uani 1 1 d . . . . .
O5C O 0.80830(15) 0.61520(11) 0.76004(8) 0.0236(3) Uani 1 1 d . . . . .
N4 N 0.75816(16) 0.60138(12) 0.61748(9) 0.0163(3) Uani 1 1 d . . . . .
N9 N 0.45748(15) 0.81275(13) 0.63737(9) 0.0156(3) Uani 1 1 d D . . . .
H9 H 0.483(2) 0.8792(16) 0.6390(13) 0.019 Uiso 1 1 d D U . . .
C2 C 0.53327(18) 0.72434(15) 0.54902(11) 0.0151(3) Uani 1 1 d . . . . .
H2 H 0.498990 0.648751 0.563192 0.018 Uiso 1 1 calc R U . . .
C3 C 0.71413(18) 0.66127(15) 0.52635(11) 0.0165(3) Uani 1 1 d . . . . .
H3 H 0.749513 0.735819 0.505489 0.020 Uiso 1 1 calc R U . . .
C5 C 0.7434(2) 0.47384(15) 0.65134(12) 0.0194(3) Uani 1 1 d . . . . .
H5A H 0.631468 0.491258 0.675145 0.023 Uiso 1 1 calc R U . . .
H5B H 0.787987 0.438504 0.708111 0.023 Uiso 1 1 calc R U . . .
C6 C 0.8285(2) 0.36858(16) 0.56631(12) 0.0222(3) Uani 1 1 d . . . . .
H6A H 0.942552 0.340324 0.550052 0.027 Uiso 1 1 calc R U . . .
H6B H 0.807195 0.287602 0.588281 0.027 Uiso 1 1 calc R U . . .
C7 C 0.7768(2) 0.42438(17) 0.47316(12) 0.0232(3) Uani 1 1 d . . . . .
H7A H 0.665054 0.443992 0.487087 0.028 Uiso 1 1 calc R U . . .
H7B H 0.838380 0.356136 0.417903 0.028 Uiso 1 1 calc R U . . .
C8 C 0.80035(19) 0.55362(16) 0.44202(12) 0.0202(3) Uani 1 1 d . . . . .
H8A H 0.762319 0.591037 0.382925 0.024 Uiso 1 1 calc R U . . .
H8B H 0.913464 0.531520 0.422141 0.024 Uiso 1 1 calc R U . . .
C10 C 0.37565(18) 0.77595(15) 0.72414(11) 0.0160(3) Uani 1 1 d . . . . .
C11 C 0.31300(18) 0.86883(15) 0.81198(11) 0.0166(3) Uani 1 1 d . . . . .
C12 C 0.27775(19) 1.00448(16) 0.80602(11) 0.0198(3) Uani 1 1 d . . . . .
H12 H 0.292692 1.051312 0.744894 0.024 Uiso 1 1 calc R U . . .
C14 C 0.2196(2) 0.92783(16) 0.98155(12) 0.0204(3) Uani 1 1 d . . . . .
C15 C 0.1763(2) 0.91654(18) 1.09400(12) 0.0277(4) Uani 1 1 d . . . . .
H15A H 0.067891 0.983507 1.124000 0.033 Uiso 1 1 calc R U . . .
H15B H 0.246808 0.936784 1.119837 0.033 Uiso 1 1 calc R U . . .
C16 C 0.1897(2) 0.77354(17) 1.12405(12) 0.0261(4) Uani 1 1 d . . . . .
H16A H 0.196892 0.757231 1.193542 0.031 Uiso 1 1 calc R U . . .
H16B H 0.094484 0.766022 1.122427 0.031 Uiso 1 1 calc R U . . .
C17 C 0.3326(2) 0.66644(17) 1.05410(12) 0.0250(4) Uani 1 1 d . . . . .
H17A H 0.343452 0.575150 1.079180 0.030 Uiso 1 1 calc R U . . .
H17B H 0.427563 0.676445 1.053213 0.030 Uiso 1 1 calc R U . . .
C18 C 0.3182(2) 0.68014(16) 0.94761(12) 0.0230(3) Uani 1 1 d . . . . .
H18A H 0.417795 0.618501 0.901323 0.028 Uiso 1 1 calc R U . . .
H18B H 0.234812 0.654166 0.946041 0.028 Uiso 1 1 calc R U . . .
C19 C 0.27961(18) 0.82480(16) 0.91399(11) 0.0180(3) Uani 1 1 d . . . . .
C2A C 0.18768(19) 1.01486(16) 0.54038(12) 0.0209(3) Uani 1 1 d . . . . .
H2A1 H 0.141808 1.086700 0.495207 0.025 Uiso 1 1 calc R U . . .
H2A2 H 0.255101 1.040131 0.565622 0.025 Uiso 1 1 calc R U . . .
C3A C 0.0599(2) 1.00018(18) 0.62669(13) 0.0270(4) Uani 1 1 d . . . . .
H3A1 H -0.003535 1.086284 0.664274 0.040 Uiso 1 1 calc R U . . .
H3A2 H -0.006337 0.975556 0.600911 0.040 Uiso 1 1 calc R U . . .
H3A3 H 0.106536 0.929160 0.671064 0.040 Uiso 1 1 calc R U . . .
C2B C 0.4907(2) 0.7450(2) 0.26882(12) 0.0296(4) Uani 1 1 d . . . . .
H2B1 H 0.477620 0.839948 0.256582 0.035 Uiso 1 1 calc R U . . .
H2B2 H 0.400347 0.737101 0.258656 0.035 Uiso 1 1 calc R U . . .
C3B C 0.6383(3) 0.6521(2) 0.19795(14) 0.0414(5) Uani 1 1 d . . . . .
H3B1 H 0.635099 0.675644 0.128898 0.062 Uiso 1 1 calc R U . . .
H3B2 H 0.727135 0.660986 0.208080 0.062 Uiso 1 1 calc R U . . .
H3B3 H 0.650092 0.558445 0.210148 0.062 Uiso 1 1 calc R U . . .
C4C C 0.78078(18) 0.67884(16) 0.67511(11) 0.0181(3) Uani 1 1 d . . . . .
C6C C 0.8255(2) 0.68642(18) 0.83583(12) 0.0229(3) Uani 1 1 d . . . . .
C7C C 0.6747(2) 0.8110(2) 0.87512(14) 0.0344(4) Uani 1 1 d . . . . .
H7C1 H 0.685934 0.858161 0.925266 0.052 Uiso 1 1 calc R U . . .
H7C2 H 0.651744 0.871751 0.819521 0.052 Uiso 1 1 calc R U . . .
H7C3 H 0.588920 0.783471 0.905957 0.052 Uiso 1 1 calc R U . . .
C8C C 0.8531(3) 0.5812(2) 0.91656(14) 0.0374(5) Uani 1 1 d . . . . .
H8C1 H 0.866353 0.617762 0.971692 0.056 Uiso 1 1 calc R U . . .
H8C2 H 0.763153 0.558003 0.941857 0.056 Uiso 1 1 calc R U . . .
H8C3 H 0.947541 0.499623 0.888320 0.056 Uiso 1 1 calc R U . . .
C9C C 0.9663(2) 0.7191(2) 0.79366(13) 0.0302(4) Uani 1 1 d . . . . .
H9C1 H 0.975086 0.766112 0.845150 0.045 Uiso 1 1 calc R U . . .
H9C2 H 1.061040 0.634942 0.773026 0.045 Uiso 1 1 calc R U . . .
H9C3 H 0.954085 0.777546 0.735526 0.045 Uiso 1 1 calc R U . . .

loop_
_atom_site_aniso_label
_atom_site_aniso_U_11
_atom_site_aniso_U_22
_atom_site_aniso_U_33
_atom_site_aniso_U_23
_atom_site_aniso_U_13
_atom_site_aniso_U_12
S13 0.0349(2) 0.0190(2) 0.01668(19) -0.00088(15) -0.00493(18) -0.01149(18)
P1 0.0187(2) 0.0187(2) 0.01289(19) 0.00158(14) -0.00527(16) -0.01001(16)
O1 0.0256(6) 0.0240(6) 0.0180(5) 0.0063(4) -0.0080(5) -0.0152(5)
O10 0.0279(6) 0.0224(6) 0.0189(6) 0.0000(4) -0.0014(5) -0.0151(5)
O1A 0.0183(6) 0.0205(6) 0.0217(6) -0.0009(4) -0.0058(5) -0.0095(5)
O1B 0.0266(6) 0.0249(6) 0.0142(5) -0.0014(4) -0.0073(5) -0.0116(5)
O4C 0.0368(7) 0.0208(6) 0.0234(6) 0.0044(5) -0.0132(5) -0.0179(5)
O5C 0.0383(7) 0.0248(6) 0.0170(6) 0.0048(5) -0.0147(5) -0.0182(6)
N4 0.0222(7) 0.0149(6) 0.0146(6) 0.0022(5) -0.0075(5) -0.0093(5)
N9 0.0196(7) 0.0159(6) 0.0127(6) -0.0003(5) -0.0036(5) -0.0094(5)
C2 0.0180(7) 0.0165(7) 0.0123(7) -0.0004(5) -0.0036(6) -0.0089(6)
C3 0.0188(8) 0.0181(7) 0.0146(7) 0.0017(6) -0.0056(6) -0.0094(6)
C5 0.0234(8) 0.0164(7) 0.0202(8) 0.0024(6) -0.0075(7) -0.0096(7)
C6 0.0200(8) 0.0173(8) 0.0289(9) -0.0032(6) -0.0057(7) -0.0076(6)
C7 0.0224(8) 0.0230(8) 0.0225(8) -0.0078(6) -0.0039(7) -0.0079(7)
C8 0.0183(8) 0.0244(8) 0.0164(7) -0.0025(6) -0.0035(6) -0.0080(7)
C10 0.0158(7) 0.0175(7) 0.0150(7) 0.0004(6) -0.0049(6) -0.0069(6)
C11 0.0165(7) 0.0192(7) 0.0143(7) 0.0000(6) -0.0040(6) -0.0079(6)
C12 0.0245(8) 0.0206(8) 0.0145(7) 0.0007(6) -0.0045(6) -0.0104(7)
C14 0.0240(8) 0.0215(8) 0.0156(7) 0.0023(6) -0.0045(7) -0.0108(7)
C15 0.0385(11) 0.0262(9) 0.0149(8) -0.0002(6) -0.0049(7) -0.0122(8)
C16 0.0325(10) 0.0277(9) 0.0158(8) 0.0050(7) -0.0059(7) -0.0126(8)
C17 0.0294(9) 0.0236(8) 0.0214(8) 0.0060(7) -0.0102(7) -0.0101(7)
C18 0.0277(9) 0.0185(8) 0.0205(8) 0.0026(6) -0.0067(7) -0.0085(7)
C19 0.0169(7) 0.0193(7) 0.0165(7) 0.0010(6) -0.0039(6) -0.0071(6)
C2A 0.0219(8) 0.0177(7) 0.0216(8) 0.0016(6) -0.0071(7) -0.0069(6)
C3A 0.0222(9) 0.0317(9) 0.0235(9) 0.0023(7) -0.0057(7) -0.0093(7)
C2B 0.0380(11) 0.0404(10) 0.0166(8) 0.0007(7) -0.0119(8) -0.0194(9)
C3B 0.0537(14) 0.0467(12) 0.0211(9) -0.0040(8) -0.0027(9) -0.0231(11)
C4C 0.0190(8) 0.0199(8) 0.0165(7) 0.0005(6) -0.0055(6) -0.0088(6)
C6C 0.0281(9) 0.0312(9) 0.0173(8) -0.0010(7) -0.0093(7) -0.0175(8)
C7C 0.0288(10) 0.0478(12) 0.0296(10) -0.0120(8) -0.0079(8) -0.0159(9)
C8C 0.0576(14) 0.0463(12) 0.0231(9) 0.0084(8) -0.0207(10) -0.0308(11)
C9C 0.0287(10) 0.0455(11) 0.0249(9) -0.0007(8) -0.0089(8) -0.0220(9)

_geom_special_details            
;
 All esds (except the esd in the dihedral angle between two l.s. planes)
 are estimated using the full covariance matrix.  The cell esds are taken
 into account individually in the estimation of esds in distances, angles
 and torsion angles; correlations between esds in cell parameters are only
 used when they are defined by crystal symmetry.  An approximate (isotropic)
 treatment of cell esds is used for estimating esds involving l.s. planes.
;

loop_
_geom_bond_atom_site_label_1
_geom_bond_atom_site_label_2
_geom_bond_distance
_geom_bond_site_symmetry_2
_geom_bond_publ_flag
S13 C12 1.7098(16) . ?
S13 C14 1.7276(16) . ?
P1 O1 1.4700(11) . ?
P1 O1A 1.5700(12) . ?
P1 O1B 1.5750(11) . ?
P1 C2 1.8217(15) . ?
O10 C10 1.2252(18) . ?
O1A C2A 1.4615(19) . ?
O1B C2B 1.4633(19) . ?
O4C C4C 1.2151(18) . ?
O5C C4C 1.3504(18) . ?
O5C C6C 1.4813(18) . ?
N4 C4C 1.3654(19) . ?
N4 C3 1.4699(19) . ?
N4 C5 1.4728(19) . ?
N9 C10 1.3607(19) . ?
N9 C2 1.4539(18) . ?
C2 C3 1.555(2) . ?
C3 C8 1.533(2) . ?
C5 C6 1.524(2) . ?
C6 C7 1.519(2) . ?
C7 C8 1.523(2) . ?
C10 C11 1.488(2) . ?
C11 C12 1.368(2) . ?
C11 C19 1.439(2) . ?
C14 C19 1.359(2) . ?
C14 C15 1.506(2) . ?
C15 C16 1.530(2) . ?
C16 C17 1.521(2) . ?
C17 C18 1.530(2) . ?
C18 C19 1.512(2) . ?
C2A C3A 1.506(2) . ?
C2B C3B 1.487(3) . ?
C6C C9C 1.514(2) . ?
C6C C8C 1.516(2) . ?
C6C C7C 1.517(3) . ?

loop_
_geom_angle_atom_site_label_1
_geom_angle_atom_site_label_2
_geom_angle_atom_site_label_3
_geom_angle
_geom_angle_site_symmetry_1
_geom_angle_site_symmetry_3
_geom_angle_publ_flag
C12 S13 C14 92.31(8) . . ?
O1 P1 O1A 115.64(7) . . ?
O1 P1 O1B 114.99(7) . . ?
O1A P1 O1B 101.59(6) . . ?
O1 P1 C2 113.84(7) . . ?
O1A P1 C2 106.32(7) . . ?
O1B P1 C2 102.93(6) . . ?
C2A O1A P1 122.72(10) . . ?
C2B O1B P1 119.27(10) . . ?
C4C O5C C6C 119.69(12) . . ?
C4C N4 C3 117.96(12) . . ?
C4C N4 C5 123.48(12) . . ?
C3 N4 C5 117.32(12) . . ?
C10 N9 C2 120.46(13) . . ?
N9 C2 C3 110.84(12) . . ?
N9 C2 P1 107.78(10) . . ?
C3 C2 P1 114.04(10) . . ?
N4 C3 C8 109.20(12) . . ?
N4 C3 C2 110.07(12) . . ?
C8 C3 C2 113.44(12) . . ?
N4 C5 C6 110.71(13) . . ?
C7 C6 C5 111.35(13) . . ?
C6 C7 C8 109.87(13) . . ?
C7 C8 C3 112.31(13) . . ?
O10 C10 N9 122.77(14) . . ?
O10 C10 C11 121.21(14) . . ?
N9 C10 C11 116.02(13) . . ?
C12 C11 C19 112.34(14) . . ?
C12 C11 C10 124.73(14) . . ?
C19 C11 C10 122.92(13) . . ?
C11 C12 S13 111.55(12) . . ?
C19 C14 C15 126.37(14) . . ?
C19 C14 S13 111.29(12) . . ?
C15 C14 S13 122.31(12) . . ?
C14 C15 C16 110.15(14) . . ?
C17 C16 C15 111.50(14) . . ?
C16 C17 C18 110.81(14) . . ?
C19 C18 C17 109.85(13) . . ?
C14 C19 C11 112.51(14) . . ?
C14 C19 C18 121.07(14) . . ?
C11 C19 C18 126.18(14) . . ?
O1A C2A C3A 107.94(13) . . ?
O1B C2B C3B 108.83(15) . . ?
O4C C4C O5C 124.59(14) . . ?
O4C C4C N4 123.93(14) . . ?
O5C C4C N4 111.46(13) . . ?
O5C C6C C9C 111.09(13) . . ?
O5C C6C C8C 102.18(13) . . ?
C9C C6C C8C 109.85(15) . . ?
O5C C6C C7C 109.41(13) . . ?
C9C C6C C7C 112.83(15) . . ?
C8C C6C C7C 110.99(16) . . ?

loop_
_geom_torsion_atom_site_label_1
_geom_torsion_atom_site_label_2
_geom_torsion_atom_site_label_3
_geom_torsion_atom_site_label_4
_geom_torsion
_geom_torsion_site_symmetry_1
_geom_torsion_site_symmetry_2
_geom_torsion_site_symmetry_3
_geom_torsion_site_symmetry_4
_geom_torsion_publ_flag
O1 P1 O1A C2A -40.03(13) . . . . ?
O1B P1 O1A C2A -165.26(11) . . . . ?
C2 P1 O1A C2A 87.40(12) . . . . ?
O1 P1 O1B C2B -41.48(14) . . . . ?
O1A P1 O1B C2B 84.18(13) . . . . ?
C2 P1 O1B C2B -165.85(12) . . . . ?
C10 N9 C2 C3 -109.65(15) . . . . ?
C10 N9 C2 P1 124.91(12) . . . . ?
O1 P1 C2 N9 75.90(12) . . . . ?
O1A P1 C2 N9 -52.59(11) . . . . ?
O1B P1 C2 N9 -158.97(10) . . . . ?
O1 P1 C2 C3 -47.61(13) . . . . ?
O1A P1 C2 C3 -176.10(10) . . . . ?
O1B P1 C2 C3 77.52(11) . . . . ?
C4C N4 C3 C8 140.28(14) . . . . ?
C5 N4 C3 C8 -51.97(17) . . . . ?
C4C N4 C3 C2 -94.58(16) . . . . ?
C5 N4 C3 C2 73.18(16) . . . . ?
N9 C2 C3 N4 50.20(15) . . . . ?
P1 C2 C3 N4 172.04(10) . . . . ?
N9 C2 C3 C8 172.89(12) . . . . ?
P1 C2 C3 C8 -65.27(15) . . . . ?
C4C N4 C5 C6 -140.45(15) . . . . ?
C3 N4 C5 C6 52.53(18) . . . . ?
N4 C5 C6 C7 -52.70(18) . . . . ?
C5 C6 C7 C8 55.84(18) . . . . ?
C6 C7 C8 C3 -56.57(17) . . . . ?
N4 C3 C8 C7 52.91(17) . . . . ?
C2 C3 C8 C7 -70.25(16) . . . . ?
C2 N9 C10 O10 -5.2(2) . . . . ?
C2 N9 C10 C11 175.55(13) . . . . ?
O10 C10 C11 C12 -152.96(16) . . . . ?
N9 C10 C11 C12 26.3(2) . . . . ?
O10 C10 C11 C19 25.7(2) . . . . ?
N9 C10 C11 C19 -155.04(14) . . . . ?
C19 C11 C12 S13 -0.46(18) . . . . ?
C10 C11 C12 S13 178.33(12) . . . . ?
C14 S13 C12 C11 0.29(13) . . . . ?
C12 S13 C14 C19 -0.04(14) . . . . ?
C12 S13 C14 C15 177.88(15) . . . . ?
C19 C14 C15 C16 -7.2(3) . . . . ?
S13 C14 C15 C16 175.17(13) . . . . ?
C14 C15 C16 C17 39.9(2) . . . . ?
C15 C16 C17 C18 -64.42(19) . . . . ?
C16 C17 C18 C19 51.49(19) . . . . ?
C15 C14 C19 C11 -178.03(16) . . . . ?
S13 C14 C19 C11 -0.21(18) . . . . ?
C15 C14 C19 C18 -3.3(3) . . . . ?
S13 C14 C19 C18 174.51(12) . . . . ?
C12 C11 C19 C14 0.4(2) . . . . ?
C10 C11 C19 C14 -178.37(14) . . . . ?
C12 C11 C19 C18 -173.96(15) . . . . ?
C10 C11 C19 C18 7.2(2) . . . . ?
C17 C18 C19 C14 -18.9(2) . . . . ?
C17 C18 C19 C11 155.04(16) . . . . ?
P1 O1A C2A C3A -137.78(12) . . . . ?
P1 O1B C2B C3B 127.93(14) . . . . ?
C6C O5C C4C O4C 5.2(2) . . . . ?
C6C O5C C4C N4 -175.99(13) . . . . ?
C3 N4 C4C O4C -6.1(2) . . . . ?
C5 N4 C4C O4C -173.06(15) . . . . ?
C3 N4 C4C O5C 175.10(13) . . . . ?
C5 N4 C4C O5C 8.2(2) . . . . ?
C4C O5C C6C C9C -63.26(19) . . . . ?
C4C O5C C6C C8C 179.64(15) . . . . ?
C4C O5C C6C C7C 61.96(19) . . . . ?

loop_
_geom_hbond_atom_site_label_D
_geom_hbond_atom_site_label_H
_geom_hbond_atom_site_label_A
_geom_hbond_distance_DH
_geom_hbond_distance_HA
_geom_hbond_distance_DA
_geom_hbond_angle_DHA
_geom_hbond_site_symmetry_A
_geom_hbond_publ_flag
N9 H9 O1 0.869(14) 2.180(15) 2.9711(17) 151.3(15) 2_676 yes

_refine_diff_density_max         0.371
_refine_diff_density_min         -0.375
_refine_diff_density_rms         0.055

_shelx_res_file                  
;
TITL shelxt_a.res in P-1
    shelx.res
    created by SHELXL-2018/3 at 10:37:01 on 08-May-2020
CELL  0.71073   9.9148  10.9400  14.0426   83.162   71.761   64.421
ZERR     2.00   0.0006   0.0006   0.0007    0.004    0.005    0.006
LATT   1
SFAC  C    H    N    O    P    S
UNIT  48   78   4    12   2    2
MERG   2
FMAP   2
PLAN   20
EQIV $1 -x+1, -y+2, -z+1
HTAB N9 O1_$1
BOND
ACTA
CONF
HTAB
TEMP -153
SIZE 0.60 0.39 0.37
L.S.  10
WGHT    0.038600    0.422000
FVAR       7.27054
S13   6    0.203456    1.079172    0.922346    11.00000    0.03488    0.01896 =
         0.01668   -0.00088   -0.00493   -0.01149
P1    5    0.462990    0.821857    0.446453    11.00000    0.01869    0.01871 =
         0.01289    0.00158   -0.00527   -0.01001
O1    4    0.532353    0.918077    0.403247    11.00000    0.02557    0.02405 =
         0.01803    0.00626   -0.00801   -0.01521
O10   4    0.352437    0.673573    0.730557    11.00000    0.02786    0.02240 =
         0.01889   -0.00004   -0.00136   -0.01509
O1A   4    0.279677    0.884885    0.486200    11.00000    0.01826    0.02051 =
         0.02169   -0.00092   -0.00575   -0.00945
O1B   4    0.497265    0.708647    0.371495    11.00000    0.02657    0.02488 =
         0.01415   -0.00142   -0.00735   -0.01164
O4C   4    0.778978    0.789964    0.651583    11.00000    0.03677    0.02081 =
         0.02341    0.00443   -0.01320   -0.01791
O5C   4    0.808298    0.615199    0.760044    11.00000    0.03834    0.02485 =
         0.01697    0.00478   -0.01468   -0.01818
N4    3    0.758164    0.601377    0.617482    11.00000    0.02216    0.01490 =
         0.01455    0.00221   -0.00747   -0.00933
N9    3    0.457480    0.812752    0.637369    11.00000    0.01963    0.01588 =
         0.01267   -0.00027   -0.00362   -0.00939
H9    2    0.482577    0.879204    0.639016    11.00000   -1.20000
DFIX 0.91 N9 H9
C2    1    0.533266    0.724336    0.549022    11.00000    0.01803    0.01649 =
         0.01233   -0.00036   -0.00358   -0.00894
AFIX  13
H2    2    0.498990    0.648751    0.563192    11.00000   -1.20000
AFIX   0
C3    1    0.714127    0.661266    0.526350    11.00000    0.01876    0.01806 =
         0.01460    0.00169   -0.00556   -0.00944
AFIX  13
H3    2    0.749513    0.735819    0.505489    11.00000   -1.20000
AFIX   0
C5    1    0.743406    0.473837    0.651336    11.00000    0.02337    0.01642 =
         0.02022    0.00241   -0.00751   -0.00955
AFIX  23
H5A   2    0.631468    0.491258    0.675145    11.00000   -1.20000
H5B   2    0.787987    0.438504    0.708111    11.00000   -1.20000
AFIX   0
C6    1    0.828481    0.368578    0.566311    11.00000    0.02003    0.01735 =
         0.02885   -0.00324   -0.00565   -0.00756
AFIX  23
H6A   2    0.942552    0.340324    0.550052    11.00000   -1.20000
H6B   2    0.807195    0.287602    0.588281    11.00000   -1.20000
AFIX   0
C7    1    0.776758    0.424380    0.473161    11.00000    0.02240    0.02302 =
         0.02249   -0.00775   -0.00392   -0.00785
AFIX  23
H7A   2    0.665054    0.443992    0.487087    11.00000   -1.20000
H7B   2    0.838380    0.356136    0.417903    11.00000   -1.20000
AFIX   0
C8    1    0.800350    0.553624    0.442021    11.00000    0.01833    0.02442 =
         0.01643   -0.00246   -0.00354   -0.00799
AFIX  23
H8A   2    0.762319    0.591037    0.382925    11.00000   -1.20000
H8B   2    0.913464    0.531520    0.422141    11.00000   -1.20000
AFIX   0
C10   1    0.375646    0.775952    0.724142    11.00000    0.01583    0.01746 =
         0.01498    0.00040   -0.00493   -0.00686
C11   1    0.313002    0.868829    0.811977    11.00000    0.01650    0.01921 =
         0.01433    0.00003   -0.00405   -0.00791
C12   1    0.277751    1.004482    0.806023    11.00000    0.02451    0.02059 =
         0.01447    0.00068   -0.00446   -0.01042
AFIX  43
H12   2    0.292692    1.051312    0.744894    11.00000   -1.20000
AFIX   0
C14   1    0.219564    0.927835    0.981545    11.00000    0.02404    0.02148 =
         0.01562    0.00227   -0.00452   -0.01081
C15   1    0.176344    0.916543    1.094002    11.00000    0.03855    0.02618 =
         0.01487   -0.00021   -0.00494   -0.01219
AFIX  23
H15A  2    0.067891    0.983507    1.124000    11.00000   -1.20000
H15B  2    0.246808    0.936784    1.119837    11.00000   -1.20000
AFIX   0
C16   1    0.189730    0.773542    1.124051    11.00000    0.03250    0.02770 =
         0.01583    0.00498   -0.00587   -0.01261
AFIX  23
H16A  2    0.196892    0.757231    1.193542    11.00000   -1.20000
H16B  2    0.094484    0.766022    1.122427    11.00000   -1.20000
AFIX   0
C17   1    0.332594    0.666437    1.054103    11.00000    0.02936    0.02361 =
         0.02139    0.00602   -0.01017   -0.01009
AFIX  23
H17A  2    0.343452    0.575150    1.079180    11.00000   -1.20000
H17B  2    0.427563    0.676445    1.053213    11.00000   -1.20000
AFIX   0
C18   1    0.318178    0.680140    0.947608    11.00000    0.02775    0.01850 =
         0.02045    0.00261   -0.00666   -0.00848
AFIX  23
H18A  2    0.417795    0.618501    0.901323    11.00000   -1.20000
H18B  2    0.234812    0.654166    0.946041    11.00000   -1.20000
AFIX   0
C19   1    0.279612    0.824797    0.913986    11.00000    0.01685    0.01930 =
         0.01654    0.00098   -0.00394   -0.00706
C2A   1    0.187683    1.014863    0.540378    11.00000    0.02190    0.01767 =
         0.02163    0.00157   -0.00707   -0.00686
AFIX  23
H2A1  2    0.141808    1.086700    0.495207    11.00000   -1.20000
H2A2  2    0.255101    1.040131    0.565622    11.00000   -1.20000
AFIX   0
C3A   1    0.059935    1.000184    0.626692    11.00000    0.02218    0.03174 =
         0.02353    0.00232   -0.00566   -0.00931
AFIX  33
H3A1  2   -0.003535    1.086284    0.664274    11.00000   -1.50000
H3A2  2   -0.006337    0.975556    0.600911    11.00000   -1.50000
H3A3  2    0.106536    0.929160    0.671064    11.00000   -1.50000
AFIX   0
C2B   1    0.490682    0.745021    0.268824    11.00000    0.03795    0.04038 =
         0.01664    0.00068   -0.01193   -0.01938
AFIX  23
H2B1  2    0.477620    0.839948    0.256582    11.00000   -1.20000
H2B2  2    0.400347    0.737101    0.258656    11.00000   -1.20000
AFIX   0
C3B   1    0.638336    0.652105    0.197947    11.00000    0.05368    0.04669 =
         0.02109   -0.00401   -0.00267   -0.02314
AFIX  33
H3B1  2    0.635099    0.675644    0.128898    11.00000   -1.50000
H3B2  2    0.727135    0.660986    0.208080    11.00000   -1.50000
H3B3  2    0.650092    0.558445    0.210148    11.00000   -1.50000
AFIX   0
C4C   1    0.780785    0.678845    0.675108    11.00000    0.01904    0.01988 =
         0.01646    0.00050   -0.00554   -0.00885
C6C   1    0.825485    0.686420    0.835830    11.00000    0.02812    0.03124 =
         0.01733   -0.00096   -0.00934   -0.01747
C7C   1    0.674682    0.810967    0.875119    11.00000    0.02883    0.04776 =
         0.02963   -0.01203   -0.00786   -0.01594
AFIX  33
H7C1  2    0.685934    0.858161    0.925266    11.00000   -1.50000
H7C2  2    0.651744    0.871751    0.819521    11.00000   -1.50000
H7C3  2    0.588920    0.783471    0.905957    11.00000   -1.50000
AFIX   0
C8C   1    0.853071    0.581150    0.916558    11.00000    0.05764    0.04629 =
         0.02308    0.00841   -0.02070   -0.03078
AFIX  33
H8C1  2    0.866353    0.617762    0.971692    11.00000   -1.50000
H8C2  2    0.763153    0.558003    0.941857    11.00000   -1.50000
H8C3  2    0.947541    0.499623    0.888320    11.00000   -1.50000
AFIX   0
C9C   1    0.966348    0.719141    0.793664    11.00000    0.02868    0.04552 =
         0.02490   -0.00072   -0.00888   -0.02200
AFIX  33
H9C1  2    0.975086    0.766112    0.845150    11.00000   -1.50000
H9C2  2    1.061040    0.634942    0.773026    11.00000   -1.50000
H9C3  2    0.954085    0.777546    0.735526    11.00000   -1.50000
AFIX   0
HKLF    4


REM  shelxt_a.res in P-1
REM wR2 = 0.1032, GooF = S = 1.040, Restrained GooF = 1.040 for all data
REM R1 = 0.0416 for 5416 Fo > 4sig(Fo) and 0.0533 for all 6556 data
REM 310 parameters refined using 1 restraints

END

WGHT      0.0386      0.4226

REM Instructions for potential hydrogen bonds
HTAB N9 O1_$1
HTAB C5 O10
HTAB C8 O1B
HTAB C12 O1_$1
HTAB C2A O4C_$1
HTAB C2A O1_$1
EQIV $2 -x+1, -y+1, -z+1
HTAB C3B O10_$2
EQIV $3 -x+1, -y+2, -z+2
HTAB C7C S13_$3
HTAB C7C O4C
HTAB C9C O4C

REM Highest difference peak  0.371,  deepest hole -0.375,  1-sigma level  0.055
Q1    1   0.4994  0.7715  0.5033  11.00000  0.05    0.37
Q2    1   0.5886  0.6865  0.2605  11.00000  0.05    0.36
Q3    1   0.7565  0.5979  0.4875  11.00000  0.05    0.33
Q4    1   0.8944  0.7007  0.8162  11.00000  0.05    0.33
Q5    1   0.3473  0.8234  0.7694  11.00000  0.05    0.32
Q6    1   0.3073  0.7596  0.9292  11.00000  0.05    0.31
Q7    1   0.8014  0.4055  0.5213  11.00000  0.05    0.31
Q8    1   0.2895  0.8425  0.8628  11.00000  0.05    0.30
Q9    1   0.4795  0.7578  0.4016  11.00000  0.05    0.29
Q10   1   0.1961  0.9177  1.0347  11.00000  0.05    0.29
Q11   1   0.9201  0.8229  0.7595  11.00000  0.05    0.28
Q12   1   0.2603  0.7238  1.0899  11.00000  0.05    0.27
Q13   1   0.3161  0.6917  1.0001  11.00000  0.05    0.27
Q14   1   0.1912  0.9999  0.9600  11.00000  0.05    0.27
Q15   1   0.2732  1.0191  0.8558  11.00000  0.05    0.27
Q16   1   0.2779  0.8647  0.9480  11.00000  0.05    0.25
Q17   1   0.6205  0.6893  0.5360  11.00000  0.05    0.25
Q18   1   0.8799  0.4973  0.8965  11.00000  0.05    0.25
Q19   1   0.3420  0.9257  0.8023  11.00000  0.05    0.25
Q20   1   0.7382  0.6258  0.5732  11.00000  0.05    0.25
;
_shelx_res_checksum              11153
####################################################################### 
# 
# This file contains crystal structure data downloaded from the 
# Cambridge Structural Database (CSD) hosted by the Cambridge 
# Crystallographic Data Centre (CCDC).
# 
# Full information about CCDC data access policies and citation 
# guidelines are available at http://www.ccdc.cam.ac.uk/access/V1 
# 
# Audit and citation data items may have been added by the CCDC. 
# Please retain this information to preserve the provenance of 
# this file and to allow appropriate attribution of the data. 
# 
#######################################################################

data_4c-2
_database_code_depnum_ccdc_archive 'CCDC 2203661'
loop_
_audit_author_name
_audit_author_address
'Arto Valkonen'
;University of Jyvaskyla
Finland
;
_audit_update_record             
;
2022-08-26 deposited with the CCDC.	2023-08-01 downloaded from the CCDC.
;

_audit_creation_method           SHELXL-2018/3
_shelx_SHELXL_version_number     2018/3
_chemical_name_systematic        ?
_chemical_name_common            ?
_chemical_melting_point          ?
_chemical_formula_moiety         'C20 H33 N2 O6 P S'
_chemical_formula_sum            'C20 H33 N2 O6 P S'
_chemical_formula_weight         460.51

loop_
_atom_type_symbol
_atom_type_description
_atom_type_scat_dispersion_real
_atom_type_scat_dispersion_imag
_atom_type_scat_source
C C 0.0181 0.0091 'International Tables Vol C Tables 4.2.6.8 and 6.1.1.4'
H H 0.0000 0.0000 'International Tables Vol C Tables 4.2.6.8 and 6.1.1.4'
N N 0.0311 0.0180 'International Tables Vol C Tables 4.2.6.8 and 6.1.1.4'
O O 0.0492 0.0322 'International Tables Vol C Tables 4.2.6.8 and 6.1.1.4'
P P 0.2955 0.4335 'International Tables Vol C Tables 4.2.6.8 and 6.1.1.4'
S S 0.3331 0.5567 'International Tables Vol C Tables 4.2.6.8 and 6.1.1.4'

_space_group_crystal_system      monoclinic
_space_group_IT_number           14
_space_group_name_H-M_alt        'P 21/n'
_space_group_name_Hall           '-P 2yn'

_shelx_space_group_comment       
;
The symmetry employed for this shelxl refinement is uniquely defined
by the following loop, which should always be used as a source of
symmetry information in preference to the above space-group names.
They are only intended as comments.
;

loop_
_space_group_symop_operation_xyz
'x, y, z'
'-x+1/2, y+1/2, -z+1/2'
'-x, -y, -z'
'x-1/2, -y-1/2, z-1/2'

_cell_length_a                   12.7772(2)
_cell_length_b                   13.5168(2)
_cell_length_c                   13.6871(2)
_cell_angle_alpha                90
_cell_angle_beta                 94.1990(10)
_cell_angle_gamma                90
_cell_volume                     2357.51(6)
_cell_formula_units_Z            4
_cell_measurement_temperature    120(2)
_cell_measurement_reflns_used    11871
_cell_measurement_theta_min      3.2060
_cell_measurement_theta_max      72.2300

_exptl_crystal_description       prism
_exptl_crystal_colour            colourless
_exptl_crystal_density_meas      ?
_exptl_crystal_density_method    ?
_exptl_crystal_density_diffrn    1.297
_exptl_crystal_F_000             984
_exptl_transmission_factor_min   ?
_exptl_transmission_factor_max   ?
_exptl_crystal_size_max          0.300
_exptl_crystal_size_mid          0.200
_exptl_crystal_size_min          0.140
_exptl_absorpt_coefficient_mu    2.179
_shelx_estimated_absorpt_T_min   0.561
_shelx_estimated_absorpt_T_max   0.750
_exptl_absorpt_correction_type   gaussian
_exptl_absorpt_correction_T_min  0.403
_exptl_absorpt_correction_T_max  1.000
_exptl_absorpt_process_details   
;
CrysAlisPro 1.171.40.67a (Rigaku Oxford Diffraction, 2019)
Numerical absorption correction based on gaussian integration over
a multifaceted crystal model
Empirical absorption correction using spherical harmonics,
 implemented in SCALE3 ABSPACK scaling algorithm.
;
_exptl_absorpt_special_details   ?
_diffrn_ambient_temperature      120(2)
_diffrn_radiation_wavelength     1.54184
_diffrn_radiation_type           CuK\a
_diffrn_source                   'micro-focus sealed X-ray tube'
_diffrn_measurement_device_type  'SuperNova, Dual, Cu at home/near, Atlas'
_diffrn_measurement_method       '\w scans'
_diffrn_detector_area_resol_mean 5.1977
_diffrn_reflns_number            21708
_diffrn_reflns_av_unetI/netI     0.0120
_diffrn_reflns_av_R_equivalents  0.0222
_diffrn_reflns_limit_h_min       -15
_diffrn_reflns_limit_h_max       15
_diffrn_reflns_limit_k_min       -16
_diffrn_reflns_limit_k_max       16
_diffrn_reflns_limit_l_min       -16
_diffrn_reflns_limit_l_max       16
_diffrn_reflns_theta_min         4.570
_diffrn_reflns_theta_max         69.981
_diffrn_reflns_theta_full        67.684
_diffrn_measured_fraction_theta_max 0.999
_diffrn_measured_fraction_theta_full 1.000
_diffrn_reflns_Laue_measured_fraction_max 0.999
_diffrn_reflns_Laue_measured_fraction_full 1.000
_diffrn_reflns_point_group_measured_fraction_max 0.999
_diffrn_reflns_point_group_measured_fraction_full 1.000
_reflns_number_total             4473
_reflns_number_gt                3933
_reflns_threshold_expression     'I > 2\s(I)'
_reflns_Friedel_coverage         0.000
_reflns_Friedel_fraction_max     .
_reflns_Friedel_fraction_full    .

_reflns_special_details          
;
 Reflections were merged by SHELXL according to the crystal
 class for the calculation of statistics and refinement.
 
 _reflns_Friedel_fraction is defined as the number of unique
 Friedel pairs measured divided by the number that would be
 possible theoretically, ignoring centric projections and
 systematic absences.
;

_computing_data_collection       'CrysAlisPro 1.171.40.67a (Rigaku OD, 2019)'
_computing_cell_refinement       'CrysAlisPro 1.171.40.67a (Rigaku OD, 2019)'
_computing_data_reduction        'CrysAlisPro 1.171.40.67a (Rigaku OD, 2019)'
_computing_structure_solution    'SHELXT (Sheldrick, 2015)'
_computing_structure_refinement  'SHELXL-2018/3 (Sheldrick, 2018)'
_computing_molecular_graphics    SHELXL-2018/3
_computing_publication_material  SHELXL-2018/3
_refine_special_details          ?
_refine_ls_structure_factor_coef Fsqd
_refine_ls_matrix_type           full
_refine_ls_weighting_scheme      calc
_refine_ls_weighting_details     
'w=1/[\s^2^(Fo^2^)+(0.1177P)^2^+1.9054P] where P=(Fo^2^+2Fc^2^)/3'
_atom_sites_solution_primary     ?
_atom_sites_solution_secondary   ?
_atom_sites_solution_hydrogens   mixed
_refine_ls_hydrogen_treatment    mixed
_refine_ls_extinction_method     none
_refine_ls_extinction_coef       .
_refine_ls_number_reflns         4473
_refine_ls_number_parameters     539
_refine_ls_number_restraints     284
_refine_ls_R_factor_all          0.0846
_refine_ls_R_factor_gt           0.0780
_refine_ls_wR_factor_ref         0.2255
_refine_ls_wR_factor_gt          0.2175
_refine_ls_goodness_of_fit_ref   1.048
_refine_ls_restrained_S_all      1.163
_refine_ls_shift/su_max          0.002
_refine_ls_shift/su_mean         0.000

loop_
_atom_site_label
_atom_site_type_symbol
_atom_site_fract_x
_atom_site_fract_y
_atom_site_fract_z
_atom_site_U_iso_or_equiv
_atom_site_adp_type
_atom_site_occupancy
_atom_site_site_symmetry_order
_atom_site_calc_flag
_atom_site_refinement_flags_posn
_atom_site_refinement_flags_adp
_atom_site_refinement_flags_occupancy
_atom_site_disorder_assembly
_atom_site_disorder_group
P1 P 0.55172(17) 0.47154(12) 0.67277(11) 0.0454(4) Uani 0.5 1 d D U P A 1
O1 O 0.5675(5) 0.5596(3) 0.6111(3) 0.0647(12) Uani 0.5 1 d D . P A 1
O1A O 0.5502(10) 0.4877(10) 0.7844(7) 0.065(2) Uani 0.5 1 d D U P A 1
C2A C 0.6357(10) 0.5440(10) 0.8305(7) 0.103(3) Uani 0.5 1 d D U P A 1
H2A1 H 0.702678 0.519808 0.807383 0.124 Uiso 0.5 1 calc R U P A 1
H2A2 H 0.627579 0.614371 0.811482 0.124 Uiso 0.5 1 calc R U P A 1
C3A C 0.6389(11) 0.5361(13) 0.9329(8) 0.114(5) Uani 0.5 1 d D U P A 1
H3A1 H 0.697775 0.575066 0.962164 0.170 Uiso 0.5 1 calc R U P A 1
H3A2 H 0.573103 0.561013 0.956020 0.170 Uiso 0.5 1 calc R U P A 1
H3A3 H 0.648136 0.466533 0.951925 0.170 Uiso 0.5 1 calc R U P A 1
O1B O 0.6343(4) 0.3867(4) 0.6651(2) 0.0580(12) Uani 0.5 1 d D U P A 1
C2B C 0.6735(8) 0.3670(7) 0.5700(5) 0.081(2) Uani 0.5 1 d D U P A 1
H2B1 H 0.618589 0.379995 0.516656 0.097 Uiso 0.5 1 calc R U P A 1
H2B2 H 0.735413 0.408633 0.559595 0.097 Uiso 0.5 1 calc R U P A 1
C3B C 0.7014(11) 0.2640(9) 0.5731(8) 0.086(3) Uani 0.5 1 d D U P A 1
H3B1 H 0.728872 0.244815 0.510857 0.129 Uiso 0.5 1 calc R U P A 1
H3B2 H 0.755294 0.252639 0.626707 0.129 Uiso 0.5 1 calc R U P A 1
H3B3 H 0.639234 0.224188 0.584048 0.129 Uiso 0.5 1 calc R U P A 1
P1D P 0.50501(19) 0.45581(18) 0.65491(17) 0.0666(7) Uani 0.5 1 d D U P A 2
O1D O 0.5050(6) 0.5437(5) 0.5941(4) 0.094(2) Uani 0.5 1 d D U P A 2
O1E O 0.5295(10) 0.4820(12) 0.7670(7) 0.071(3) Uani 0.5 1 d D . P A 2
C2E C 0.5875(8) 0.5698(7) 0.8132(8) 0.088(3) Uani 0.5 1 d D . P A 2
H2E1 H 0.658618 0.573392 0.789187 0.106 Uiso 0.5 1 calc R U P A 2
H2E2 H 0.549730 0.631450 0.793657 0.106 Uiso 0.5 1 calc R U P A 2
C3E C 0.5957(8) 0.5618(10) 0.9165(8) 0.085(3) Uani 0.5 1 d D . P A 2
H3E1 H 0.633411 0.619285 0.944891 0.128 Uiso 0.5 1 calc R U P A 2
H3E2 H 0.525226 0.559226 0.940376 0.128 Uiso 0.5 1 calc R U P A 2
H3E3 H 0.633973 0.501243 0.935911 0.128 Uiso 0.5 1 calc R U P A 2
O1F O 0.5931(9) 0.3797(9) 0.6406(11) 0.195(6) Uani 0.5 1 d D U P A 2
C2F C 0.6887(11) 0.3616(15) 0.6024(15) 0.180(8) Uani 0.5 1 d D U P A 2
H2F1 H 0.744000 0.361827 0.656966 0.216 Uiso 0.5 1 calc R U P A 2
H2F2 H 0.703854 0.416884 0.558079 0.216 Uiso 0.5 1 calc R U P A 2
C3F C 0.696(2) 0.2713(17) 0.5498(19) 0.186(11) Uani 0.5 1 d D U P A 2
H3F1 H 0.766236 0.265494 0.525926 0.279 Uiso 0.5 1 calc R U P A 2
H3F2 H 0.683588 0.215581 0.593217 0.279 Uiso 0.5 1 calc R U P A 2
H3F3 H 0.643333 0.270787 0.494061 0.279 Uiso 0.5 1 calc R U P A 2
C2 C 0.4294(5) 0.4080(4) 0.6509(4) 0.0351(13) Uani 0.5 1 d D . P A 1
H2 H 0.419638 0.365574 0.709424 0.042 Uiso 0.5 1 calc R U P A 1
C3 C 0.3332(6) 0.4783(6) 0.6377(5) 0.0581(15) Uani 0.5 1 d D . P A 1
H3 H 0.340593 0.520311 0.578511 0.070 Uiso 0.5 1 calc R U P A 1
N4 N 0.2393(6) 0.4206(6) 0.6229(5) 0.0613(17) Uani 0.5 1 d D . P A 1
C5 C 0.1991(12) 0.3672(11) 0.7070(9) 0.079(4) Uani 0.5 1 d D . P A 1
H5A H 0.246835 0.311763 0.726191 0.095 Uiso 0.5 1 calc R U P A 1
H5B H 0.129074 0.339197 0.687310 0.095 Uiso 0.5 1 calc R U P A 1
C6 C 0.1907(7) 0.4366(9) 0.7944(7) 0.093(3) Uani 0.5 1 d D U P A 1
H6A H 0.133330 0.484467 0.778306 0.112 Uiso 0.5 1 calc R U P A 1
H6B H 0.171083 0.397086 0.851185 0.112 Uiso 0.5 1 calc R U P A 1
C8 C 0.3206(7) 0.5463(7) 0.7265(6) 0.078(3) Uani 0.5 1 d D U P A 1
H8A H 0.266506 0.596561 0.707511 0.093 Uiso 0.5 1 calc R U P A 1
H8B H 0.387613 0.581708 0.741622 0.093 Uiso 0.5 1 calc R U P A 1
C2D C 0.3873(5) 0.3830(4) 0.6491(4) 0.0376(13) Uani 0.5 1 d D . P A 2
H2D H 0.391669 0.337997 0.707268 0.045 Uiso 0.5 1 calc R U P A 2
C3D C 0.2846(6) 0.4405(4) 0.6500(4) 0.0383(12) Uani 0.5 1 d D . P A 2
H3D H 0.268451 0.467484 0.582541 0.046 Uiso 0.5 1 calc R U P A 2
N4D N 0.2024(7) 0.3697(5) 0.6687(5) 0.0408(14) Uani 0.5 1 d D . P A 2
C5D C 0.1994(5) 0.3323(4) 0.7692(4) 0.0499(13) Uani 0.5 1 d D . P A 2
H5D1 H 0.262247 0.291244 0.786213 0.060 Uiso 0.5 1 calc R U P A 2
H5D2 H 0.136462 0.290284 0.773958 0.060 Uiso 0.5 1 calc R U P A 2
C6D C 0.1962(6) 0.4192(6) 0.8410(5) 0.065(2) Uani 0.5 1 d D . P A 2
H6D1 H 0.203302 0.394254 0.909167 0.078 Uiso 0.5 1 calc R U P A 2
H6D2 H 0.128143 0.454041 0.830835 0.078 Uiso 0.5 1 calc R U P A 2
C8D C 0.2820(6) 0.5267(6) 0.7210(5) 0.0497(17) Uani 0.5 1 d D . P A 2
H8D1 H 0.341427 0.571758 0.711071 0.060 Uiso 0.5 1 calc R U P A 2
H8D2 H 0.216110 0.564350 0.707256 0.060 Uiso 0.5 1 calc R U P A 2
C7 C 0.2887(3) 0.4928(3) 0.8236(2) 0.0777(10) Uani 1 1 d D U . . .
H7A H 0.345073 0.447403 0.849130 0.093 Uiso 0.5 1 calc R U P A 1
H7B H 0.275896 0.542127 0.874897 0.093 Uiso 0.5 1 calc R U P A 1
H7C H 0.285023 0.550521 0.867812 0.093 Uiso 0.5 1 calc R U P A 2
H7D H 0.356822 0.459282 0.839096 0.093 Uiso 0.5 1 calc R U P A 2
N9 N 0.4324(4) 0.3430(4) 0.5669(4) 0.0400(12) Uani 0.5 1 d D . P A 1
H9 H 0.434(5) 0.370(4) 0.507(2) 0.048 Uiso 0.5 1 d D U P B 1
C10 C 0.403(2) 0.2442(9) 0.5661(10) 0.053(3) Uani 0.5 1 d D . P A 1
O10 O 0.4093(19) 0.2005(14) 0.6451(12) 0.064(3) Uani 0.5 1 d D . P A 1
C11 C 0.4093(15) 0.1867(13) 0.4724(11) 0.049(3) Uani 0.5 1 d D . P A 1
C12 C 0.4145(18) 0.2193(11) 0.3898(9) 0.070(4) Uani 0.5 1 d D . P A 1
H12 H 0.418876 0.288201 0.376903 0.085 Uiso 0.5 1 calc R U P A 1
S13 S 0.4133(4) 0.1289(2) 0.2950(3) 0.0637(7) Uani 0.5 1 d D . P A 1
C14 C 0.4303(8) 0.0333(8) 0.3886(9) 0.095(3) Uani 0.5 1 d D . P A 1
H14 H 0.448327 -0.033937 0.378491 0.114 Uiso 0.5 1 calc R U P A 1
C15 C 0.4135(10) 0.0729(8) 0.4693(11) 0.085(4) Uani 0.5 1 d D . P A 1
H15 H 0.403969 0.034166 0.525911 0.102 Uiso 0.5 1 calc R U P A 1
N9D N 0.3862(5) 0.3206(5) 0.5611(4) 0.0437(12) Uani 0.5 1 d D . P A 2
H9D H 0.374(5) 0.360(4) 0.508(3) 0.052 Uiso 0.5 1 d D U P C 2
C10D C 0.412(2) 0.2236(9) 0.5753(9) 0.051(3) Uani 0.5 1 d D . P A 2
O10D O 0.4017(18) 0.1791(13) 0.6509(12) 0.061(3) Uani 0.5 1 d D . P A 2
C11D C 0.403(2) 0.1720(16) 0.4779(13) 0.063(4) Uani 0.5 1 d D U P A 2
C12D C 0.3763(10) 0.0861(11) 0.4725(10) 0.084(3) Uani 0.5 1 d D U P A 2
H12D H 0.356671 0.048497 0.526886 0.101 Uiso 0.5 1 calc R U P A 2
S13D S 0.3778(3) 0.0401(3) 0.3566(2) 0.1064(9) Uani 0.5 1 d D U P A 2
C14D C 0.4044(14) 0.1541(8) 0.3030(11) 0.061(3) Uani 0.5 1 d D U P A 2
H14D H 0.410693 0.168049 0.235662 0.073 Uiso 0.5 1 calc R U P A 2
C15D C 0.4134(15) 0.2144(11) 0.3753(11) 0.068(3) Uani 0.5 1 d D U P A 2
H15D H 0.426167 0.282842 0.365642 0.081 Uiso 0.5 1 calc R U P A 2
C4C C 0.1959(6) 0.4088(5) 0.5265(4) 0.0530(13) Uani 0.5 1 d D . P A 1
O4C O 0.2298(4) 0.4506(3) 0.4572(3) 0.0711(12) Uani 0.5 1 d D . P A 1
O5C O 0.1157(7) 0.3487(6) 0.5216(7) 0.068(3) Uani 0.5 1 d D . P A 1
C6C C 0.0591(11) 0.330(2) 0.4258(9) 0.063(2) Uani 0.5 1 d D U P A 1
C7C C -0.0198(7) 0.2471(8) 0.4547(7) 0.107(3) Uani 0.5 1 d D U P A 1
H7C1 H 0.019742 0.190013 0.481805 0.160 Uiso 0.5 1 calc R U P A 1
H7C2 H -0.064568 0.273140 0.503802 0.160 Uiso 0.5 1 calc R U P A 1
H7C3 H -0.063511 0.226587 0.396373 0.160 Uiso 0.5 1 calc R U P A 1
C8C C 0.0056(7) 0.4161(7) 0.3852(6) 0.093(2) Uani 0.5 1 d D U P A 1
H8C1 H -0.030538 0.399321 0.321793 0.139 Uiso 0.5 1 calc R U P A 1
H8C2 H -0.045706 0.438890 0.430048 0.139 Uiso 0.5 1 calc R U P A 1
H8C3 H 0.056836 0.468714 0.376318 0.139 Uiso 0.5 1 calc R U P A 1
C9C C 0.1313(6) 0.2774(7) 0.3606(7) 0.089(2) Uani 0.5 1 d D U P A 1
H9C1 H 0.163115 0.220313 0.395406 0.134 Uiso 0.5 1 calc R U P A 1
H9C2 H 0.091115 0.254889 0.300977 0.134 Uiso 0.5 1 calc R U P A 1
H9C3 H 0.186517 0.322978 0.342999 0.134 Uiso 0.5 1 calc R U P A 1
C4G C 0.1294(4) 0.3336(3) 0.5983(3) 0.0407(10) Uani 0.5 1 d D . P A 2
O4G O 0.0643(3) 0.2729(3) 0.6144(3) 0.0645(11) Uani 0.5 1 d D . P A 2
O5G O 0.1387(7) 0.3769(6) 0.5105(5) 0.0492(17) Uani 0.5 1 d D . P A 2
C6G C 0.0776(11) 0.338(2) 0.4230(8) 0.057(2) Uani 0.5 1 d D U P A 2
C7G C -0.0402(6) 0.3536(6) 0.4346(6) 0.0782(19) Uani 0.5 1 d D U P A 2
H7G1 H -0.081042 0.327809 0.376758 0.117 Uiso 0.5 1 calc R U P A 2
H7G2 H -0.060291 0.318617 0.493134 0.117 Uiso 0.5 1 calc R U P A 2
H7G3 H -0.054386 0.424447 0.441406 0.117 Uiso 0.5 1 calc R U P A 2
C8G C 0.0992(5) 0.2304(4) 0.4085(4) 0.0537(12) Uani 0.5 1 d D U P A 2
H8G1 H 0.057745 0.206584 0.350126 0.080 Uiso 0.5 1 calc R U P A 2
H8G2 H 0.174012 0.220933 0.399941 0.080 Uiso 0.5 1 calc R U P A 2
H8G3 H 0.079953 0.193113 0.465952 0.080 Uiso 0.5 1 calc R U P A 2
C9G C 0.1178(7) 0.3995(6) 0.3418(4) 0.090(2) Uani 0.5 1 d D U P A 2
H9G1 H 0.082157 0.379697 0.278995 0.134 Uiso 0.5 1 calc R U P A 2
H9G2 H 0.103861 0.469576 0.353854 0.134 Uiso 0.5 1 calc R U P A 2
H9G3 H 0.193575 0.389309 0.339718 0.134 Uiso 0.5 1 calc R U P A 2

loop_
_atom_site_aniso_label
_atom_site_aniso_U_11
_atom_site_aniso_U_22
_atom_site_aniso_U_33
_atom_site_aniso_U_23
_atom_site_aniso_U_13
_atom_site_aniso_U_12
P1 0.0651(12) 0.0444(8) 0.0259(7) 0.0090(5) -0.0022(7) -0.0002(8)
O1 0.107(4) 0.048(2) 0.039(2) 0.0095(17) 0.005(2) -0.013(2)
O1A 0.102(6) 0.064(4) 0.029(2) 0.013(2) 0.014(3) 0.009(4)
C2A 0.104(7) 0.133(7) 0.072(5) 0.027(5) 0.006(5) -0.031(6)
C3A 0.128(11) 0.145(11) 0.067(6) 0.001(6) -0.001(7) -0.055(9)
O1B 0.076(3) 0.079(3) 0.0198(15) 0.0235(16) 0.0054(16) 0.026(2)
C2B 0.116(5) 0.099(5) 0.031(3) 0.001(3) 0.030(3) 0.046(4)
C3B 0.078(6) 0.115(8) 0.065(4) -0.009(5) 0.013(4) 0.048(6)
P1D 0.0612(13) 0.0867(14) 0.0539(12) -0.0148(9) 0.0174(9) -0.0195(11)
O1D 0.133(5) 0.106(4) 0.043(3) 0.012(2) 0.009(3) -0.070(4)
O1E 0.067(4) 0.079(5) 0.067(6) 0.021(4) 0.004(4) 0.003(3)
C2E 0.080(6) 0.089(6) 0.098(7) 0.032(5) 0.025(5) 0.000(5)
C3E 0.073(6) 0.098(7) 0.083(7) 0.011(5) -0.005(5) -0.019(5)
O1F 0.146(8) 0.212(9) 0.233(10) -0.070(7) 0.065(7) 0.002(7)
C2F 0.185(11) 0.163(11) 0.183(12) -0.008(9) -0.045(9) 0.014(8)
C3F 0.169(16) 0.161(16) 0.24(2) -0.051(14) 0.067(14) 0.025(13)
C2 0.034(3) 0.042(3) 0.030(2) 0.003(2) 0.004(2) -0.009(2)
C3 0.068(4) 0.058(4) 0.045(3) -0.006(3) -0.014(3) 0.014(3)
N4 0.054(4) 0.070(4) 0.059(4) -0.019(3) 0.001(3) 0.009(3)
C5 0.064(5) 0.101(8) 0.077(10) -0.013(8) 0.029(8) -0.001(4)
C6 0.077(4) 0.135(7) 0.068(5) -0.035(5) 0.005(5) 0.016(5)
C8 0.072(5) 0.088(5) 0.066(4) -0.041(4) -0.037(4) 0.042(4)
C2D 0.040(3) 0.040(3) 0.034(2) 0.008(2) 0.008(2) -0.007(2)
C3D 0.048(4) 0.033(3) 0.035(3) 0.005(2) 0.005(3) -0.009(3)
N4D 0.051(3) 0.037(2) 0.036(4) 0.008(3) 0.016(3) -0.002(2)
C5D 0.065(3) 0.064(3) 0.022(2) 0.007(2) 0.012(2) -0.009(2)
C6D 0.070(4) 0.097(5) 0.029(3) -0.016(3) 0.008(3) -0.014(3)
C8D 0.047(4) 0.055(4) 0.044(3) -0.008(3) -0.017(3) 0.008(3)
C7 0.077(2) 0.099(3) 0.0563(18) -0.0317(18) -0.0014(15) 0.0122(18)
N9 0.047(3) 0.043(3) 0.030(2) 0.0039(19) 0.006(2) 0.002(2)
C10 0.063(5) 0.058(7) 0.041(4) 0.026(4) 0.011(3) 0.048(6)
O10 0.084(5) 0.060(7) 0.048(5) 0.031(4) 0.003(3) 0.000(5)
C11 0.037(4) 0.057(6) 0.053(6) 0.000(6) 0.012(4) 0.019(4)
C12 0.103(8) 0.073(6) 0.035(5) -0.021(5) -0.004(4) 0.033(6)
S13 0.0694(16) 0.0615(15) 0.0622(13) -0.0170(12) 0.0187(9) 0.0083(14)
C14 0.082(6) 0.084(6) 0.119(9) 0.010(6) -0.002(6) 0.021(5)
C15 0.112(9) 0.059(5) 0.093(6) -0.007(4) 0.068(7) 0.008(5)
N9D 0.054(3) 0.044(3) 0.034(2) 0.005(2) 0.010(3) 0.003(3)
C10D 0.061(7) 0.046(4) 0.047(6) 0.020(4) 0.011(5) 0.039(6)
O10D 0.078(5) 0.058(7) 0.050(4) 0.029(3) 0.018(3) 0.018(5)
C11D 0.062(6) 0.071(6) 0.061(6) 0.026(4) 0.028(4) 0.014(4)
C12D 0.089(6) 0.098(6) 0.070(5) 0.002(5) 0.038(4) -0.001(5)
S13D 0.118(2) 0.117(2) 0.0859(17) -0.0083(14) 0.0245(16) -0.0164(19)
C14D 0.059(4) 0.068(6) 0.058(4) -0.032(4) 0.015(3) 0.030(4)
C15D 0.071(6) 0.078(7) 0.057(5) 0.016(5) 0.026(5) 0.021(5)
C4C 0.060(4) 0.054(3) 0.045(3) -0.005(3) -0.004(3) 0.014(3)
O4C 0.086(3) 0.070(3) 0.054(2) 0.009(2) -0.020(2) -0.015(2)
O5C 0.059(4) 0.070(6) 0.074(5) -0.018(4) 0.004(3) 0.000(3)
C6C 0.066(5) 0.068(5) 0.053(4) -0.019(4) -0.004(3) -0.003(4)
C7C 0.094(5) 0.121(6) 0.105(6) -0.022(5) 0.010(4) -0.032(5)
C8C 0.091(5) 0.107(5) 0.074(4) -0.039(4) -0.032(4) 0.027(4)
C9C 0.085(4) 0.090(5) 0.092(5) -0.048(4) 0.001(4) 0.005(4)
C4G 0.057(3) 0.043(2) 0.022(2) -0.0060(18) 0.0034(18) 0.002(2)
O4G 0.073(2) 0.083(3) 0.0384(19) -0.0052(18) 0.0091(17) -0.031(2)
O5G 0.073(5) 0.042(3) 0.030(2) -0.002(2) -0.014(3) -0.014(3)
C6G 0.070(5) 0.055(4) 0.045(4) -0.010(3) -0.009(3) -0.004(4)
C7G 0.071(4) 0.081(4) 0.078(4) -0.025(4) -0.024(3) 0.022(3)
C8G 0.068(3) 0.052(3) 0.042(3) -0.012(2) 0.009(2) -0.002(2)
C9G 0.135(6) 0.088(4) 0.040(3) 0.015(3) -0.031(3) -0.051(4)

_geom_special_details            
;
 All esds (except the esd in the dihedral angle between two l.s. planes)
 are estimated using the full covariance matrix.  The cell esds are taken
 into account individually in the estimation of esds in distances, angles
 and torsion angles; correlations between esds in cell parameters are only
 used when they are defined by crystal symmetry.  An approximate (isotropic)
 treatment of cell esds is used for estimating esds involving l.s. planes.
;

loop_
_geom_bond_atom_site_label_1
_geom_bond_atom_site_label_2
_geom_bond_distance
_geom_bond_site_symmetry_2
_geom_bond_publ_flag
P1 O1 1.482(4) . ?
P1 O1A 1.545(8) . ?
P1 O1B 1.567(5) . ?
P1 C2 1.790(6) . ?
O1A C2A 1.438(12) . ?
C2A C3A 1.402(12) . ?
C2A H2A1 0.9900 . ?
C2A H2A2 0.9900 . ?
C3A H3A1 0.9800 . ?
C3A H3A2 0.9800 . ?
C3A H3A3 0.9800 . ?
O1B C2B 1.454(6) . ?
C2B C3B 1.437(12) . ?
C2B H2B1 0.9900 . ?
C2B H2B2 0.9900 . ?
C3B H3B1 0.9800 . ?
C3B H3B2 0.9800 . ?
C3B H3B3 0.9800 . ?
P1D O1D 1.450(6) . ?
P1D O1F 1.548(7) . ?
P1D O1E 1.583(9) . ?
P1D C2D 1.794(7) . ?
O1E C2E 1.512(12) . ?
C2E C3E 1.415(12) . ?
C2E H2E1 0.9900 . ?
C2E H2E2 0.9900 . ?
C3E H3E1 0.9800 . ?
C3E H3E2 0.9800 . ?
C3E H3E3 0.9800 . ?
O1F C2F 1.386(8) . ?
C2F C3F 1.423(15) . ?
C2F H2F1 0.9900 . ?
C2F H2F2 0.9900 . ?
C3F H3F1 0.9800 . ?
C3F H3F2 0.9800 . ?
C3F H3F3 0.9800 . ?
C2 N9 1.450(8) . ?
C2 C3 1.553(8) . ?
C2 H2 1.0000 . ?
C3 N4 1.433(9) . ?
C3 C8 1.541(9) . ?
C3 H3 1.0000 . ?
N4 C4C 1.402(9) . ?
N4 C5 1.482(11) . ?
C5 C6 1.531(12) . ?
C5 H5A 0.9900 . ?
C5 H5B 0.9900 . ?
C6 C7 1.495(9) . ?
C6 H6A 0.9900 . ?
C6 H6B 0.9900 . ?
C8 C7 1.592(10) . ?
C8 H8A 0.9900 . ?
C8 H8B 0.9900 . ?
C2D N9D 1.469(8) . ?
C2D C3D 1.526(8) . ?
C2D H2D 1.0000 . ?
C3D N4D 1.458(10) . ?
C3D C8D 1.520(9) . ?
C3D H3D 1.0000 . ?
N4D C4G 1.379(10) . ?
N4D C5D 1.469(6) . ?
C5D C6D 1.534(9) . ?
C5D H5D1 0.9900 . ?
C5D H5D2 0.9900 . ?
C6D C7 1.577(8) . ?
C6D H6D1 0.9900 . ?
C6D H6D2 0.9900 . ?
C8D C7 1.474(8) . ?
C8D H8D1 0.9900 . ?
C8D H8D2 0.9900 . ?
C7 H7A 0.9900 . ?
C7 H7B 0.9900 . ?
C7 H7C 0.9900 . ?
C7 H7D 0.9900 . ?
N9 C10 1.386(15) . ?
N9 H9 0.90(2) . ?
C10 O10 1.229(11) . ?
C10 C11 1.508(10) . ?
C11 C12 1.22(2) . ?
C11 C15 1.54(2) . ?
C12 S13 1.781(13) . ?
C12 H12 0.9500 . ?
S13 C14 1.822(10) . ?
C14 C15 1.259(17) . ?
C14 H14 0.9500 . ?
C15 H15 0.9500 . ?
N9D C10D 1.363(13) . ?
N9D H9D 0.91(2) . ?
C10D O10D 1.214(12) . ?
C10D C11D 1.501(11) . ?
C11D C12D 1.21(2) . ?
C11D C15D 1.53(2) . ?
C12D S13D 1.706(13) . ?
C12D H12D 0.9500 . ?
S13D C14D 1.750(13) . ?
C14D C15D 1.281(19) . ?
C14D H14D 0.9500 . ?
C15D H15D 0.9500 . ?
C4C O4C 1.211(7) . ?
C4C O5C 1.304(9) . ?
O5C C6C 1.474(11) . ?
C6C C8C 1.44(3) . ?
C6C C9C 1.51(2) . ?
C6C C7C 1.575(19) . ?
C7C H7C1 0.9800 . ?
C7C H7C2 0.9800 . ?
C7C H7C3 0.9800 . ?
C8C H8C1 0.9800 . ?
C8C H8C2 0.9800 . ?
C8C H8C3 0.9800 . ?
C9C H9C1 0.9800 . ?
C9C H9C2 0.9800 . ?
C9C H9C3 0.9800 . ?
C4G O4G 1.201(6) . ?
C4G O5G 1.350(8) . ?
O5G C6G 1.478(10) . ?
C6G C8G 1.49(3) . ?
C6G C9G 1.510(17) . ?
C6G C7G 1.541(17) . ?
C7G H7G1 0.9800 . ?
C7G H7G2 0.9800 . ?
C7G H7G3 0.9800 . ?
C8G H8G1 0.9800 . ?
C8G H8G2 0.9800 . ?
C8G H8G3 0.9800 . ?
C9G H9G1 0.9800 . ?
C9G H9G2 0.9800 . ?
C9G H9G3 0.9800 . ?

loop_
_geom_angle_atom_site_label_1
_geom_angle_atom_site_label_2
_geom_angle_atom_site_label_3
_geom_angle
_geom_angle_site_symmetry_1
_geom_angle_site_symmetry_3
_geom_angle_publ_flag
O1 P1 O1A 117.5(6) . . ?
O1 P1 O1B 115.4(3) . . ?
O1A P1 O1B 103.1(6) . . ?
O1 P1 C2 116.4(3) . . ?
O1A P1 C2 99.2(5) . . ?
O1B P1 C2 102.8(3) . . ?
C2A O1A P1 116.4(8) . . ?
C3A C2A O1A 111.4(9) . . ?
C3A C2A H2A1 109.4 . . ?
O1A C2A H2A1 109.4 . . ?
C3A C2A H2A2 109.4 . . ?
O1A C2A H2A2 109.4 . . ?
H2A1 C2A H2A2 108.0 . . ?
C2A C3A H3A1 109.5 . . ?
C2A C3A H3A2 109.5 . . ?
H3A1 C3A H3A2 109.5 . . ?
C2A C3A H3A3 109.5 . . ?
H3A1 C3A H3A3 109.5 . . ?
H3A2 C3A H3A3 109.5 . . ?
C2B O1B P1 118.1(4) . . ?
C3B C2B O1B 104.6(7) . . ?
C3B C2B H2B1 110.8 . . ?
O1B C2B H2B1 110.8 . . ?
C3B C2B H2B2 110.8 . . ?
O1B C2B H2B2 110.8 . . ?
H2B1 C2B H2B2 108.9 . . ?
C2B C3B H3B1 109.5 . . ?
C2B C3B H3B2 109.5 . . ?
H3B1 C3B H3B2 109.5 . . ?
C2B C3B H3B3 109.5 . . ?
H3B1 C3B H3B3 109.5 . . ?
H3B2 C3B H3B3 109.5 . . ?
O1D P1D O1F 116.1(6) . . ?
O1D P1D O1E 111.4(6) . . ?
O1F P1D O1E 100.2(8) . . ?
O1D P1D C2D 117.3(4) . . ?
O1F P1D C2D 104.2(5) . . ?
O1E P1D C2D 105.7(5) . . ?
C2E O1E P1D 129.5(10) . . ?
C3E C2E O1E 110.8(9) . . ?
C3E C2E H2E1 109.5 . . ?
O1E C2E H2E1 109.5 . . ?
C3E C2E H2E2 109.5 . . ?
O1E C2E H2E2 109.5 . . ?
H2E1 C2E H2E2 108.1 . . ?
C2E C3E H3E1 109.5 . . ?
C2E C3E H3E2 109.5 . . ?
H3E1 C3E H3E2 109.5 . . ?
C2E C3E H3E3 109.5 . . ?
H3E1 C3E H3E3 109.5 . . ?
H3E2 C3E H3E3 109.5 . . ?
C2F O1F P1D 146.6(13) . . ?
O1F C2F C3F 115.8(16) . . ?
O1F C2F H2F1 108.3 . . ?
C3F C2F H2F1 108.3 . . ?
O1F C2F H2F2 108.3 . . ?
C3F C2F H2F2 108.3 . . ?
H2F1 C2F H2F2 107.4 . . ?
C2F C3F H3F1 109.5 . . ?
C2F C3F H3F2 109.5 . . ?
H3F1 C3F H3F2 109.5 . . ?
C2F C3F H3F3 109.5 . . ?
H3F1 C3F H3F3 109.5 . . ?
H3F2 C3F H3F3 109.5 . . ?
N9 C2 C3 110.2(5) . . ?
N9 C2 P1 110.5(4) . . ?
C3 C2 P1 113.5(5) . . ?
N9 C2 H2 107.4 . . ?
C3 C2 H2 107.4 . . ?
P1 C2 H2 107.4 . . ?
N4 C3 C8 107.5(7) . . ?
N4 C3 C2 109.3(6) . . ?
C8 C3 C2 113.7(5) . . ?
N4 C3 H3 108.7 . . ?
C8 C3 H3 108.7 . . ?
C2 C3 H3 108.7 . . ?
C4C N4 C3 117.7(7) . . ?
C4C N4 C5 122.6(9) . . ?
C3 N4 C5 119.3(8) . . ?
N4 C5 C6 110.9(10) . . ?
N4 C5 H5A 109.5 . . ?
C6 C5 H5A 109.5 . . ?
N4 C5 H5B 109.5 . . ?
C6 C5 H5B 109.5 . . ?
H5A C5 H5B 108.0 . . ?
C7 C6 C5 114.5(8) . . ?
C7 C6 H6A 108.6 . . ?
C5 C6 H6A 108.6 . . ?
C7 C6 H6B 108.6 . . ?
C5 C6 H6B 108.6 . . ?
H6A C6 H6B 107.6 . . ?
C3 C8 C7 115.8(7) . . ?
C3 C8 H8A 108.3 . . ?
C7 C8 H8A 108.3 . . ?
C3 C8 H8B 108.3 . . ?
C7 C8 H8B 108.3 . . ?
H8A C8 H8B 107.4 . . ?
N9D C2D C3D 110.0(5) . . ?
N9D C2D P1D 108.0(4) . . ?
C3D C2D P1D 116.0(4) . . ?
N9D C2D H2D 107.5 . . ?
C3D C2D H2D 107.5 . . ?
P1D C2D H2D 107.5 . . ?
N4D C3D C8D 110.0(5) . . ?
N4D C3D C2D 107.3(5) . . ?
C8D C3D C2D 117.1(6) . . ?
N4D C3D H3D 107.4 . . ?
C8D C3D H3D 107.4 . . ?
C2D C3D H3D 107.4 . . ?
C4G N4D C3D 124.7(6) . . ?
C4G N4D C5D 118.0(6) . . ?
C3D N4D C5D 117.4(7) . . ?
N4D C5D C6D 109.9(6) . . ?
N4D C5D H5D1 109.7 . . ?
C6D C5D H5D1 109.7 . . ?
N4D C5D H5D2 109.7 . . ?
C6D C5D H5D2 109.7 . . ?
H5D1 C5D H5D2 108.2 . . ?
C5D C6D C7 109.4(5) . . ?
C5D C6D H6D1 109.8 . . ?
C7 C6D H6D1 109.8 . . ?
C5D C6D H6D2 109.8 . . ?
C7 C6D H6D2 109.8 . . ?
H6D1 C6D H6D2 108.2 . . ?
C7 C8D C3D 111.6(5) . . ?
C7 C8D H8D1 109.3 . . ?
C3D C8D H8D1 109.3 . . ?
C7 C8D H8D2 109.3 . . ?
C3D C8D H8D2 109.3 . . ?
H8D1 C8D H8D2 108.0 . . ?
C8D C7 C6D 110.4(4) . . ?
C6 C7 C8 105.5(6) . . ?
C6 C7 H7A 110.6 . . ?
C8 C7 H7A 110.6 . . ?
C6 C7 H7B 110.6 . . ?
C8 C7 H7B 110.6 . . ?
H7A C7 H7B 108.8 . . ?
C8D C7 H7C 109.6 . . ?
C6D C7 H7C 109.6 . . ?
C8D C7 H7D 109.6 . . ?
C6D C7 H7D 109.6 . . ?
H7C C7 H7D 108.1 . . ?
C10 N9 C2 124.5(7) . . ?
C10 N9 H9 114(4) . . ?
C2 N9 H9 118(4) . . ?
O10 C10 N9 117.1(14) . . ?
O10 C10 C11 119.7(13) . . ?
N9 C10 C11 118.1(13) . . ?
C12 C11 C10 127.7(15) . . ?
C12 C11 C15 109.4(8) . . ?
C10 C11 C15 122.9(14) . . ?
C11 C12 S13 115.4(12) . . ?
C11 C12 H12 122.3 . . ?
S13 C12 H12 122.3 . . ?
C12 S13 C14 88.9(7) . . ?
C15 C14 S13 107.2(9) . . ?
C15 C14 H14 126.4 . . ?
S13 C14 H14 126.4 . . ?
C14 C15 C11 117.2(12) . . ?
C14 C15 H15 121.4 . . ?
C11 C15 H15 121.4 . . ?
C10D N9D C2D 116.6(7) . . ?
C10D N9D H9D 135(4) . . ?
C2D N9D H9D 108(4) . . ?
O10D C10D N9D 123.8(15) . . ?
O10D C10D C11D 121.3(16) . . ?
N9D C10D C11D 108.5(13) . . ?
C12D C11D C10D 120.2(19) . . ?
C12D C11D C15D 110.3(11) . . ?
C10D C11D C15D 129.3(17) . . ?
C11D C12D S13D 112.6(12) . . ?
C11D C12D H12D 123.7 . . ?
S13D C12D H12D 123.7 . . ?
C12D S13D C14D 94.8(7) . . ?
C15D C14D S13D 104.2(11) . . ?
C15D C14D H14D 127.9 . . ?
S13D C14D H14D 127.9 . . ?
C14D C15D C11D 117.5(14) . . ?
C14D C15D H15D 121.3 . . ?
C11D C15D H15D 121.3 . . ?
O4C C4C O5C 125.2(7) . . ?
O4C C4C N4 122.9(8) . . ?
O5C C4C N4 112.0(8) . . ?
C4C O5C C6C 119.1(10) . . ?
C8C C6C O5C 113.0(17) . . ?
C8C C6C C9C 116.5(12) . . ?
O5C C6C C9C 109.0(13) . . ?
C8C C6C C7C 112.2(12) . . ?
O5C C6C C7C 100.4(12) . . ?
C9C C6C C7C 104.2(17) . . ?
C6C C7C H7C1 109.5 . . ?
C6C C7C H7C2 109.5 . . ?
H7C1 C7C H7C2 109.5 . . ?
C6C C7C H7C3 109.5 . . ?
H7C1 C7C H7C3 109.5 . . ?
H7C2 C7C H7C3 109.5 . . ?
C6C C8C H8C1 109.5 . . ?
C6C C8C H8C2 109.5 . . ?
H8C1 C8C H8C2 109.5 . . ?
C6C C8C H8C3 109.5 . . ?
H8C1 C8C H8C3 109.5 . . ?
H8C2 C8C H8C3 109.5 . . ?
C6C C9C H9C1 109.5 . . ?
C6C C9C H9C2 109.5 . . ?
H9C1 C9C H9C2 109.5 . . ?
C6C C9C H9C3 109.5 . . ?
H9C1 C9C H9C3 109.5 . . ?
H9C2 C9C H9C3 109.5 . . ?
O4G C4G O5G 124.5(5) . . ?
O4G C4G N4D 123.8(5) . . ?
O5G C4G N4D 111.7(5) . . ?
C4G O5G C6G 119.4(9) . . ?
O5G C6G C8G 111.3(15) . . ?
O5G C6G C9G 102.2(10) . . ?
C8G C6G C9G 111.3(11) . . ?
O5G C6G C7G 109.2(11) . . ?
C8G C6G C7G 109.8(10) . . ?
C9G C6G C7G 112.8(16) . . ?
C6G C7G H7G1 109.5 . . ?
C6G C7G H7G2 109.5 . . ?
H7G1 C7G H7G2 109.5 . . ?
C6G C7G H7G3 109.5 . . ?
H7G1 C7G H7G3 109.5 . . ?
H7G2 C7G H7G3 109.5 . . ?
C6G C8G H8G1 109.5 . . ?
C6G C8G H8G2 109.5 . . ?
H8G1 C8G H8G2 109.5 . . ?
C6G C8G H8G3 109.5 . . ?
H8G1 C8G H8G3 109.5 . . ?
H8G2 C8G H8G3 109.5 . . ?
C6G C9G H9G1 109.5 . . ?
C6G C9G H9G2 109.5 . . ?
H9G1 C9G H9G2 109.5 . . ?
C6G C9G H9G3 109.5 . . ?
H9G1 C9G H9G3 109.5 . . ?
H9G2 C9G H9G3 109.5 . . ?

loop_
_geom_torsion_atom_site_label_1
_geom_torsion_atom_site_label_2
_geom_torsion_atom_site_label_3
_geom_torsion_atom_site_label_4
_geom_torsion
_geom_torsion_site_symmetry_1
_geom_torsion_site_symmetry_2
_geom_torsion_site_symmetry_3
_geom_torsion_site_symmetry_4
_geom_torsion_publ_flag
O1 P1 O1A C2A -50.0(14) . . . . ?
O1B P1 O1A C2A 78.3(12) . . . . ?
C2 P1 O1A C2A -176.2(11) . . . . ?
P1 O1A C2A C3A -167.2(12) . . . . ?
O1 P1 O1B C2B -36.9(8) . . . . ?
O1A P1 O1B C2B -166.5(8) . . . . ?
C2 P1 O1B C2B 90.8(7) . . . . ?
P1 O1B C2B C3B -152.3(8) . . . . ?
O1D P1D O1E C2E -24.2(15) . . . . ?
O1F P1D O1E C2E 99.3(14) . . . . ?
C2D P1D O1E C2E -152.7(12) . . . . ?
P1D O1E C2E C3E -177.3(11) . . . . ?
O1D P1D O1F C2F 15(3) . . . . ?
O1E P1D O1F C2F -105(3) . . . . ?
C2D P1D O1F C2F 146(3) . . . . ?
P1D O1F C2F C3F -134(2) . . . . ?
O1 P1 C2 N9 80.9(5) . . . . ?
O1A P1 C2 N9 -152.1(7) . . . . ?
O1B P1 C2 N9 -46.3(4) . . . . ?
O1 P1 C2 C3 -43.5(5) . . . . ?
O1A P1 C2 C3 83.5(7) . . . . ?
O1B P1 C2 C3 -170.7(4) . . . . ?
N9 C2 C3 N4 56.7(7) . . . . ?
P1 C2 C3 N4 -178.7(4) . . . . ?
N9 C2 C3 C8 176.8(7) . . . . ?
P1 C2 C3 C8 -58.6(8) . . . . ?
C8 C3 N4 C4C 136.5(6) . . . . ?
C2 C3 N4 C4C -99.7(6) . . . . ?
C8 C3 N4 C5 -50.3(10) . . . . ?
C2 C3 N4 C5 73.5(9) . . . . ?
C4C N4 C5 C6 -136.2(9) . . . . ?
C3 N4 C5 C6 51.0(13) . . . . ?
N4 C5 C6 C7 -52.3(15) . . . . ?
N4 C3 C8 C7 52.6(7) . . . . ?
C2 C3 C8 C7 -68.6(9) . . . . ?
O1D P1D C2D N9D 80.3(5) . . . . ?
O1F P1D C2D N9D -49.6(7) . . . . ?
O1E P1D C2D N9D -154.8(7) . . . . ?
O1D P1D C2D C3D -43.7(6) . . . . ?
O1F P1D C2D C3D -173.6(7) . . . . ?
O1E P1D C2D C3D 81.2(8) . . . . ?
N9D C2D C3D N4D 70.6(7) . . . . ?
P1D C2D C3D N4D -166.5(5) . . . . ?
N9D C2D C3D C8D -165.3(5) . . . . ?
P1D C2D C3D C8D -42.4(6) . . . . ?
C8D C3D N4D C4G 128.2(7) . . . . ?
C2D C3D N4D C4G -103.4(8) . . . . ?
C8D C3D N4D C5D -53.6(9) . . . . ?
C2D C3D N4D C5D 74.7(8) . . . . ?
C4G N4D C5D C6D -127.9(6) . . . . ?
C3D N4D C5D C6D 53.8(9) . . . . ?
N4D C5D C6D C7 -52.3(8) . . . . ?
N4D C3D C8D C7 54.7(8) . . . . ?
C2D C3D C8D C7 -68.1(7) . . . . ?
C3D C8D C7 C6D -57.8(7) . . . . ?
C5 C6 C7 C8 53.4(11) . . . . ?
C5D C6D C7 C8D 56.7(7) . . . . ?
C3 C8 C7 C6 -55.1(8) . . . . ?
C3 C2 N9 C10 -103.5(15) . . . . ?
P1 C2 N9 C10 130.2(14) . . . . ?
C2 N9 C10 O10 -26(3) . . . . ?
C2 N9 C10 C11 179.3(13) . . . . ?
O10 C10 C11 C12 -172(3) . . . . ?
N9 C10 C11 C12 -18(4) . . . . ?
O10 C10 C11 C15 6(4) . . . . ?
N9 C10 C11 C15 159.9(16) . . . . ?
C10 C11 C12 S13 -176(2) . . . . ?
C15 C11 C12 S13 5(2) . . . . ?
C11 C12 S13 C14 -10.5(18) . . . . ?
C12 S13 C14 C15 12.8(12) . . . . ?
S13 C14 C15 C11 -13.1(15) . . . . ?
C12 C11 C15 C14 6(2) . . . . ?
C10 C11 C15 C14 -172.5(19) . . . . ?
C3D C2D N9D C10D -129.9(15) . . . . ?
P1D C2D N9D C10D 102.6(15) . . . . ?
C2D N9D C10D O10D 26(3) . . . . ?
C2D N9D C10D C11D 177.9(15) . . . . ?
O10D C10D C11D C12D 6(4) . . . . ?
N9D C10D C11D C12D -147(2) . . . . ?
O10D C10D C11D C15D 180(3) . . . . ?
N9D C10D C11D C15D 27(4) . . . . ?
C10D C11D C12D S13D -176.4(19) . . . . ?
C15D C11D C12D S13D 8(2) . . . . ?
C11D C12D S13D C14D -6.8(18) . . . . ?
C12D S13D C14D C15D 2.3(15) . . . . ?
S13D C14D C15D C11D 2(2) . . . . ?
C12D C11D C15D C14D -7(3) . . . . ?
C10D C11D C15D C14D 178(2) . . . . ?
C3 N4 C4C O4C -5.4(9) . . . . ?
C5 N4 C4C O4C -178.4(9) . . . . ?
C3 N4 C4C O5C 174.9(7) . . . . ?
C5 N4 C4C O5C 2.0(12) . . . . ?
O4C C4C O5C C6C -1.1(18) . . . . ?
N4 C4C O5C C6C 178.5(14) . . . . ?
C4C O5C C6C C8C -66.1(14) . . . . ?
C4C O5C C6C C9C 65(2) . . . . ?
C4C O5C C6C C7C 174.2(10) . . . . ?
C3D N4D C4G O4G 177.5(6) . . . . ?
C5D N4D C4G O4G -0.7(10) . . . . ?
C3D N4D C4G O5G -4.1(10) . . . . ?
C5D N4D C4G O5G 177.7(7) . . . . ?
O4G C4G O5G C6G -10.4(16) . . . . ?
N4D C4G O5G C6G 171.2(13) . . . . ?
C4G O5G C6G C8G -56.1(12) . . . . ?
C4G O5G C6G C9G -175.0(10) . . . . ?
C4G O5G C6G C7G 65(2) . . . . ?

loop_
_geom_hbond_atom_site_label_D
_geom_hbond_atom_site_label_H
_geom_hbond_atom_site_label_A
_geom_hbond_distance_DH
_geom_hbond_distance_HA
_geom_hbond_distance_DA
_geom_hbond_angle_DHA
_geom_hbond_site_symmetry_A
_geom_hbond_publ_flag
N9 H9 O1 0.90(2) 1.87(2) 2.769(7) 174(5) 3_666 yes
N9D H9D O1D 0.91(2) 2.52(5) 3.200(8) 132(5) 3_666 yes

_refine_diff_density_max         0.995
_refine_diff_density_min         -0.598
_refine_diff_density_rms         0.056

_shelx_res_file                  
;
TITL shelxt_a.res in P2(1)/n
    shelx.res
    created by SHELXL-2018/3 at 15:16:59 on 26-Aug-2021
CELL  1.54184  12.7772  13.5168  13.6871   90.000   94.199   90.000
ZERR     4.00   0.0002   0.0002   0.0002    0.000    0.001    0.000
LATT   1
SYMM  1/2 - X, 1/2 + Y, 1/2 - Z
SFAC  C    H    N    O    P    S
UNIT  80  132   8    24   4    4
OMIT -3 140
OMIT 0 0 2
MERG   2
FMAP   2
PLAN   20
SADI C7 C6 C7 C8 C7 C6D C7 C8D
DFIX 2.6 P1D C2F
DFIX 1.45 0.01 O1F C2F
DFIX 1.55 0.01 P1D O1F
SIMU 0.01 0.02 P1 O1A C2A C3A
SIMU 0.01 0.02 P1 O1B C2B C3B
SIMU 0.01 0.01 P1D O1D
SIMU 0.01 0.02 C6 C7 C8
SIMU 0.01 0.02 C6C C7C C8C C9C C6G C7G C8G C9G
SIMU 0.01 0.02 C11D C12D S13D C14D C15D
ISOR 0.01 O1F C2F C3F
EQIV $1 -x+1, -y+1, -z+1
HTAB N9 O1_$1
HTAB N9D O1D_$1
ACTA
HTAB    2.00000
BOND   $H
CONF
L.S.  10
TEMP -153
SIZE 0.30 0.20 0.14
WGHT    0.117700    1.905400
FVAR       5.97523   0.52640
PART 1
P1    5    0.551718    0.471541    0.672766    10.50000    0.06514    0.04440 =
         0.02591    0.00902   -0.00222   -0.00021
O1    4    0.567512    0.559598    0.611061    10.50000    0.10659    0.04808 =
         0.03933    0.00947    0.00489   -0.01255
O1A   4    0.550203    0.487694    0.784376    10.50000    0.10248    0.06421 =
         0.02909    0.01298    0.01357    0.00857
C2A   1    0.635661    0.543977    0.830535    10.50000    0.10396    0.13318 =
         0.07239    0.02693    0.00640   -0.03077
AFIX  23
H2A1  2    0.702678    0.519808    0.807383    10.50000   -1.20000
H2A2  2    0.627579    0.614371    0.811482    10.50000   -1.20000
AFIX   0
C3A   1    0.638913    0.536050    0.932865    10.50000    0.12753    0.14460 =
         0.06731    0.00090   -0.00060   -0.05511
AFIX  33
H3A1  2    0.697775    0.575066    0.962164    10.50000   -1.50000
H3A2  2    0.573103    0.561013    0.956020    10.50000   -1.50000
H3A3  2    0.648136    0.466533    0.951925    10.50000   -1.50000
AFIX   0
O1B   4    0.634270    0.386655    0.665115    10.50000    0.07567    0.07871 =
         0.01985    0.02349    0.00545    0.02603
C2B   1    0.673470    0.366970    0.569960    10.50000    0.11578    0.09896 =
         0.03146    0.00068    0.03046    0.04560
AFIX  23
H2B1  2    0.618589    0.379995    0.516656    10.50000   -1.20000
H2B2  2    0.735413    0.408633    0.559595    10.50000   -1.20000
AFIX   0
C3B   1    0.701443    0.263958    0.573147    10.50000    0.07839    0.11481 =
         0.06531   -0.00880    0.01331    0.04802
AFIX  33
H3B1  2    0.728872    0.244815    0.510857    10.50000   -1.50000
H3B2  2    0.755294    0.252639    0.626707    10.50000   -1.50000
H3B3  2    0.639234    0.224188    0.584048    10.50000   -1.50000
AFIX   0
SAME P1 > C3B
PART 2
P1D   5    0.505010    0.455807    0.654909    10.50000    0.06120    0.08671 =
         0.05392   -0.01480    0.01738   -0.01945
O1D   4    0.505038    0.543660    0.594099    10.50000    0.13313    0.10555 =
         0.04287    0.01160    0.00902   -0.07010
O1E   4    0.529501    0.482015    0.767000    10.50000    0.06740    0.07860 =
         0.06686    0.02093    0.00361    0.00313
C2E   1    0.587488    0.569786    0.813196    10.50000    0.07969    0.08905 =
         0.09825    0.03214    0.02507   -0.00047
AFIX  23
H2E1  2    0.658618    0.573392    0.789187    10.50000   -1.20000
H2E2  2    0.549730    0.631450    0.793657    10.50000   -1.20000
AFIX   0
C3E   1    0.595652    0.561769    0.916532    10.50000    0.07331    0.09754 =
         0.08269    0.01120   -0.00547   -0.01893
AFIX  33
H3E1  2    0.633411    0.619285    0.944891    10.50000   -1.50000
H3E2  2    0.525226    0.559226    0.940376    10.50000   -1.50000
H3E3  2    0.633973    0.501243    0.935911    10.50000   -1.50000
AFIX   0
O1F   4    0.593096    0.379727    0.640554    10.50000    0.14596    0.21215 =
         0.23291   -0.07042    0.06461    0.00184
C2F   1    0.688727    0.361606    0.602359    10.50000    0.18529    0.16266 =
         0.18310   -0.00812   -0.04471    0.01356
AFIX  23
H2F1  2    0.744000    0.361827    0.656966    10.50000   -1.20000
H2F2  2    0.703854    0.416884    0.558079    10.50000   -1.20000
AFIX   0
C3F   1    0.696040    0.271343    0.549801    10.50000    0.16918    0.16065 =
         0.23574   -0.05136    0.06740    0.02491
AFIX  33
H3F1  2    0.766236    0.265494    0.525926    10.50000   -1.50000
H3F2  2    0.683588    0.215581    0.593217    10.50000   -1.50000
H3F3  2    0.643333    0.270787    0.494061    10.50000   -1.50000
AFIX   0
PART 1
C2    1    0.429385    0.407974    0.650910    10.50000    0.03403    0.04169 =
         0.02989    0.00258    0.00376   -0.00859
AFIX  13
H2    2    0.419638    0.365574    0.709424    10.50000   -1.20000
AFIX   0
C3    1    0.333234    0.478266    0.637732    10.50000    0.06830    0.05828 =
         0.04507   -0.00618   -0.01425    0.01437
AFIX  13
H3    2    0.340593    0.520311    0.578511    10.50000   -1.20000
AFIX   0
N4    3    0.239297    0.420627    0.622851    10.50000    0.05424    0.07042 =
         0.05889   -0.01922    0.00105    0.00871
C5    1    0.199060    0.367210    0.706956    10.50000    0.06401    0.10076 =
         0.07653   -0.01337    0.02913   -0.00145
AFIX  23
H5A   2    0.246835    0.311763    0.726191    10.50000   -1.20000
H5B   2    0.129074    0.339197    0.687310    10.50000   -1.20000
AFIX   0
C6    1    0.190659    0.436602    0.794414    10.50000    0.07707    0.13463 =
         0.06784   -0.03550    0.00479    0.01559
AFIX  23
H6A   2    0.133330    0.484467    0.778306    10.50000   -1.20000
H6B   2    0.171083    0.397086    0.851185    10.50000   -1.20000
AFIX   0
C8    1    0.320569    0.546283    0.726469    10.50000    0.07187    0.08832 =
         0.06634   -0.04141   -0.03684    0.04222
AFIX  23
H8A   2    0.266506    0.596561    0.707511    10.50000   -1.20000
H8B   2    0.387613    0.581708    0.741622    10.50000   -1.20000
AFIX   0
SAME C2 > C8
PART 2
C2D   1    0.387338    0.382958    0.649091    10.50000    0.03960    0.03984 =
         0.03417    0.00764    0.00791   -0.00739
AFIX  13
H2D   2    0.391669    0.337997    0.707268    10.50000   -1.20000
AFIX   0
C3D   1    0.284646    0.440514    0.649990    10.50000    0.04759    0.03286 =
         0.03486    0.00466    0.00498   -0.00946
AFIX  13
H3D   2    0.268451    0.467484    0.582541    10.50000   -1.20000
AFIX   0
N4D   3    0.202421    0.369711    0.668679    10.50000    0.05080    0.03744 =
         0.03612    0.00841    0.01576   -0.00238
C5D   1    0.199365    0.332274    0.769168    10.50000    0.06538    0.06367 =
         0.02203    0.00695    0.01161   -0.00889
AFIX  23
H5D1  2    0.262247    0.291244    0.786213    10.50000   -1.20000
H5D2  2    0.136462    0.290284    0.773958    10.50000   -1.20000
AFIX   0
C6D   1    0.196203    0.419164    0.840985    10.50000    0.06993    0.09694 =
         0.02919   -0.01564    0.00804   -0.01418
AFIX  23
H6D1  2    0.203302    0.394254    0.909167    10.50000   -1.20000
H6D2  2    0.128143    0.454041    0.830835    10.50000   -1.20000
AFIX   0
C8D   1    0.282026    0.526735    0.721020    10.50000    0.04716    0.05496 =
         0.04413   -0.00837   -0.01665    0.00769
AFIX  23
H8D1  2    0.341427    0.571758    0.711071    10.50000   -1.20000
H8D2  2    0.216110    0.564350    0.707256    10.50000   -1.20000
AFIX   0
PART 0
C7    1    0.288749    0.492837    0.823631    11.00000    0.07676    0.09901 =
         0.05635   -0.03167   -0.00145    0.01225
PART 1
AFIX  23
H7A   2    0.345073    0.447403    0.849130    10.50000   -1.20000
H7B   2    0.275896    0.542127    0.874897    10.50000   -1.20000
AFIX  23
PART 2
H7C   2    0.285023    0.550521    0.867812    10.50000   -1.20000
H7D   2    0.356822    0.459282    0.839096    10.50000   -1.20000
AFIX   0
PART 1
N9    3    0.432350    0.342958    0.566904    10.50000    0.04707    0.04307 =
         0.03044    0.00391    0.00627    0.00170
H9    2    0.433918    0.370500    0.506957    10.50000   -1.20000
DFIX 0.91 N9 H9
C10   1    0.402842    0.244234    0.566115    10.50000    0.06289    0.05758 =
         0.04050    0.02641    0.01062    0.04784
O10   4    0.409281    0.200543    0.645067    10.50000    0.08431    0.05982 =
         0.04818    0.03134    0.00268    0.00037
C11   1    0.409278    0.186685    0.472353    10.50000    0.03694    0.05734 =
         0.05270   -0.00015    0.01194    0.01866
C12   1    0.414495    0.219322    0.389789    10.50000    0.10280    0.07264 =
         0.03475   -0.02069   -0.00387    0.03272
AFIX  43
H12   2    0.418876    0.288201    0.376903    10.50000   -1.20000
AFIX   0
S13   6    0.413333    0.128915    0.295012    10.50000    0.06943    0.06146 =
         0.06223   -0.01700    0.01866    0.00830
C14   1    0.430260    0.033270    0.388641    10.50000    0.08174    0.08357 =
         0.11891    0.01012   -0.00167    0.02054
AFIX  43
H14   2    0.448327   -0.033937    0.378491    10.50000   -1.20000
AFIX   0
C15   1    0.413543    0.072867    0.469317    10.50000    0.11232    0.05889 =
         0.09343   -0.00716    0.06810    0.00846
AFIX  43
H15   2    0.403969    0.034166    0.525911    10.50000   -1.20000
AFIX   0
SAME N9 > C15
PART 2
N9D   3    0.386214    0.320611    0.561094    10.50000    0.05439    0.04366 =
         0.03403    0.00529    0.00970    0.00321
H9D   2    0.373616    0.359677    0.507777    10.50000   -1.20000
DFIX 0.91 N9D H9D
C10D  1    0.412490    0.223632    0.575265    10.50000    0.06085    0.04562 =
         0.04726    0.02002    0.01068    0.03920
O10D  4    0.401713    0.179103    0.650879    10.50000    0.07755    0.05783 =
         0.05019    0.02929    0.01815    0.01779
C11D  1    0.402846    0.172045    0.477869    10.50000    0.06162    0.07098 =
         0.06069    0.02615    0.02824    0.01368
C12D  1    0.376251    0.086133    0.472513    10.50000    0.08866    0.09771 =
         0.07027    0.00219    0.03826   -0.00129
AFIX  43
H12D  2    0.356671    0.048497    0.526886    10.50000   -1.20000
AFIX   0
S13D  6    0.377807    0.040101    0.356584    10.50000    0.11849    0.11736 =
         0.08590   -0.00830    0.02453   -0.01638
C14D  1    0.404391    0.154102    0.303006    10.50000    0.05916    0.06784 =
         0.05778   -0.03203    0.01478    0.02987
AFIX  43
H14D  2    0.410693    0.168049    0.235662    10.50000   -1.20000
AFIX   0
C15D  1    0.413410    0.214420    0.375288    10.50000    0.07135    0.07788 =
         0.05687    0.01595    0.02632    0.02058
AFIX  43
H15D  2    0.426167    0.282842    0.365642    10.50000   -1.20000
AFIX   0
PART 1
C4C   1    0.195861    0.408773    0.526475    10.50000    0.05970    0.05379 =
         0.04453   -0.00481   -0.00355    0.01434
O4C   4    0.229848    0.450615    0.457215    10.50000    0.08619    0.06957 =
         0.05382    0.00869   -0.01986   -0.01491
O5C   4    0.115749    0.348743    0.521643    10.50000    0.05914    0.06969 =
         0.07408   -0.01840    0.00426    0.00047
C6C   1    0.059050    0.329873    0.425759    10.50000    0.06595    0.06792 =
         0.05333   -0.01920   -0.00443   -0.00297
C7C   1   -0.019768    0.247082    0.454666    10.50000    0.09377    0.12100 =
         0.10518   -0.02212    0.01000   -0.03217
AFIX  33
H7C1  2    0.019742    0.190013    0.481805    10.50000   -1.50000
H7C2  2   -0.064568    0.273140    0.503802    10.50000   -1.50000
H7C3  2   -0.063511    0.226587    0.396373    10.50000   -1.50000
AFIX   0
C8C   1    0.005640    0.416094    0.385239    10.50000    0.09139    0.10689 =
         0.07396   -0.03918   -0.03228    0.02658
AFIX  33
H8C1  2   -0.030538    0.399321    0.321793    10.50000   -1.50000
H8C2  2   -0.045706    0.438890    0.430048    10.50000   -1.50000
H8C3  2    0.056836    0.468714    0.376318    10.50000   -1.50000
AFIX   0
C9C   1    0.131259    0.277431    0.360591    10.50000    0.08455    0.09008 =
         0.09187   -0.04790    0.00139    0.00509
AFIX  33
H9C1  2    0.163115    0.220313    0.395406    10.50000   -1.50000
H9C2  2    0.091115    0.254889    0.300977    10.50000   -1.50000
H9C3  2    0.186517    0.322978    0.342999    10.50000   -1.50000
AFIX   0
SAME C4C > C9C
PART 2
C4G   1    0.129430    0.333634    0.598349    10.50000    0.05720    0.04309 =
         0.02198   -0.00598    0.00339    0.00232
O4G   4    0.064309    0.272908    0.614436    10.50000    0.07280    0.08320 =
         0.03836   -0.00517    0.00906   -0.03066
O5G   4    0.138676    0.376894    0.510531    10.50000    0.07299    0.04169 =
         0.03017   -0.00220   -0.01442   -0.01390
C6G   1    0.077628    0.337828    0.423019    10.50000    0.07031    0.05468 =
         0.04463   -0.00990   -0.00854   -0.00360
C7G   1   -0.040250    0.353612    0.434637    10.50000    0.07134    0.08096 =
         0.07813   -0.02482   -0.02361    0.02207
AFIX  33
H7G1  2   -0.081042    0.327809    0.376758    10.50000   -1.50000
H7G2  2   -0.060291    0.318617    0.493134    10.50000   -1.50000
H7G3  2   -0.054386    0.424447    0.441406    10.50000   -1.50000
AFIX   0
C8G   1    0.099190    0.230367    0.408511    10.50000    0.06756    0.05232 =
         0.04193   -0.01204    0.00948   -0.00161
AFIX  33
H8G1  2    0.057745    0.206584    0.350126    10.50000   -1.50000
H8G2  2    0.174012    0.220933    0.399941    10.50000   -1.50000
H8G3  2    0.079953    0.193113    0.465952    10.50000   -1.50000
AFIX   0
C9G   1    0.117832    0.399514    0.341769    10.50000    0.13537    0.08751 =
         0.04044    0.01516   -0.03112   -0.05132
AFIX  33
H9G1  2    0.082157    0.379697    0.278995    10.50000   -1.50000
H9G2  2    0.103861    0.469576    0.353854    10.50000   -1.50000
H9G3  2    0.193575    0.389309    0.339718    10.50000   -1.50000
PART 0

AFIX   0
HKLF    4


REM  shelxt_a.res in P2(1)/n
REM wR2 = 0.2255, GooF = S = 1.048, Restrained GooF = 1.163 for all data
REM R1 = 0.0780 for 3933 Fo > 4sig(Fo) and 0.0846 for all 4473 data
REM 539 parameters refined using 284 restraints

END

WGHT      0.1177      1.9053

REM Instructions for potential hydrogen bonds
HTAB C2B N9
HTAB C2B O4C_$1
HTAB C8 O1A
HTAB N9 O1_$1
HTAB C12 O1_$1
HTAB N9D O1D_$1
HTAB C15D O1D_$1
HTAB C8C O4C
HTAB C9C O4C
HTAB C7G O4G
HTAB C8G O4G

REM Highest difference peak  0.995,  deepest hole -0.598,  1-sigma level  0.056
Q1    1   0.5798  0.4158  0.5849  11.00000  0.05    1.00
Q2    1   0.6319  0.3223  0.6367  11.00000  0.05    0.53
Q3    1   0.6564  0.3787  0.7002  11.00000  0.05    0.42
Q4    1   0.4320  0.1529  0.3002  11.00000  0.05    0.33
Q5    1   0.3888  0.1441  0.2644  11.00000  0.05    0.33
Q6    1   0.3862  0.1169  0.3225  11.00000  0.05    0.32
Q7    1   0.6262  0.5045  0.7878  11.00000  0.05    0.29
Q8    1   0.4543  0.5798  0.5854  11.00000  0.05    0.27
Q9    1   0.0759  0.4375  0.3506  11.00000  0.05    0.22
Q10   1   0.6249  0.3275  0.5528  11.00000  0.05    0.19
Q11   1   0.5278  0.4968  0.5768  11.00000  0.05    0.19
Q12   1  -0.0745  0.3804  0.4638  11.00000  0.05    0.18
Q13   1   0.0399  0.3055  0.6052  11.00000  0.05    0.18
Q14   1   0.0675  0.2697  0.6380  11.00000  0.05    0.17
Q15   1   0.0920  0.2683  0.6267  11.00000  0.05    0.17
Q16   1   0.1596  0.4432  0.3416  11.00000  0.05    0.17
Q17   1   0.3193  0.5387  0.7870  11.00000  0.05    0.15
Q18   1  -0.0535  0.3189  0.4668  11.00000  0.05    0.15
Q19   1   0.5833  0.3800  0.5012  11.00000  0.05    0.14
Q20   1   0.3981  0.1953  0.5198  11.00000  0.05    0.14
;
_shelx_res_checksum              78942
####################################################################### 
# 
# This file contains crystal structure data downloaded from the 
# Cambridge Structural Database (CSD) hosted by the Cambridge 
# Crystallographic Data Centre (CCDC).
# 
# Full information about CCDC data access policies and citation 
# guidelines are available at http://www.ccdc.cam.ac.uk/access/V1 
# 
# Audit and citation data items may have been added by the CCDC. 
# Please retain this information to preserve the provenance of 
# this file and to allow appropriate attribution of the data. 
# 
#######################################################################

data_4f-1
_database_code_depnum_ccdc_archive 'CCDC 2203664'
loop_
_audit_author_name
_audit_author_address
'Arto Valkonen'
;University of Jyvaskyla
Finland
;
_audit_update_record             
;
2022-08-26 deposited with the CCDC.	2023-08-01 downloaded from the CCDC.
;

_audit_creation_method           SHELXL-2019/2
_shelx_SHELXL_version_number     2019/2
_chemical_name_systematic        ?
_chemical_name_common            ?
_chemical_melting_point          ?
_chemical_formula_moiety         'C24 H39 N2 O6 P S, H2 O'
_chemical_formula_sum            'C24 H41 N2 O7 P S'
_chemical_formula_weight         532.62

loop_
_atom_type_symbol
_atom_type_description
_atom_type_scat_dispersion_real
_atom_type_scat_dispersion_imag
_atom_type_scat_source
C C 0.0033 0.0016 'International Tables Vol C Tables 4.2.6.8 and 6.1.1.4'
H H 0.0000 0.0000 'International Tables Vol C Tables 4.2.6.8 and 6.1.1.4'
N N 0.0061 0.0033 'International Tables Vol C Tables 4.2.6.8 and 6.1.1.4'
O O 0.0106 0.0060 'International Tables Vol C Tables 4.2.6.8 and 6.1.1.4'
P P 0.1023 0.0942 'International Tables Vol C Tables 4.2.6.8 and 6.1.1.4'
S S 0.1246 0.1234 'International Tables Vol C Tables 4.2.6.8 and 6.1.1.4'

_space_group_crystal_system      triclinic
_space_group_IT_number           2
_space_group_name_H-M_alt        'P -1'
_space_group_name_Hall           '-P 1'

_shelx_space_group_comment       
;
The symmetry employed for this shelxl refinement is uniquely defined
by the following loop, which should always be used as a source of
symmetry information in preference to the above space-group names.
They are only intended as comments.
;

loop_
_space_group_symop_operation_xyz
'x, y, z'
'-x, -y, -z'

_cell_length_a                   8.9060(3)
_cell_length_b                   12.7308(4)
_cell_length_c                   13.1186(4)
_cell_angle_alpha                73.251(3)
_cell_angle_beta                 76.379(3)
_cell_angle_gamma                73.533(3)
_cell_volume                     1346.58(8)
_cell_formula_units_Z            2
_cell_measurement_temperature    120(2)
_cell_measurement_reflns_used    20994
_cell_measurement_theta_min      2.6380
_cell_measurement_theta_max      29.7990

_exptl_crystal_description       block
_exptl_crystal_colour            colourless
_exptl_crystal_density_meas      ?
_exptl_crystal_density_method    ?
_exptl_crystal_density_diffrn    1.314
_exptl_crystal_F_000             572
_exptl_transmission_factor_min   ?
_exptl_transmission_factor_max   ?
_exptl_crystal_size_max          0.350
_exptl_crystal_size_mid          0.160
_exptl_crystal_size_min          0.100
_exptl_absorpt_coefficient_mu    0.224
_shelx_estimated_absorpt_T_min   0.926
_shelx_estimated_absorpt_T_max   0.978
_exptl_absorpt_correction_type   gaussian
_exptl_absorpt_correction_T_min  0.622
_exptl_absorpt_correction_T_max  1.000
_exptl_absorpt_process_details   
;
CrysAlisPro 1.171.40.67a (Rigaku Oxford Diffraction, 2019)
Numerical absorption correction based on gaussian integration over
a multifaceted crystal model
Empirical absorption correction using spherical harmonics,
 implemented in SCALE3 ABSPACK scaling algorithm.
;
_exptl_absorpt_special_details   ?
_diffrn_ambient_temperature      120(2)
_diffrn_radiation_wavelength     0.71073
_diffrn_radiation_type           MoK\a
_diffrn_source                   'micro-focus sealed X-ray tube'
_diffrn_measurement_device_type  'SuperNova, Single source at offset/far, Eos'
_diffrn_measurement_method       '\w scans'
_diffrn_detector_area_resol_mean 16.0107
_diffrn_reflns_number            39668
_diffrn_reflns_av_unetI/netI     0.0222
_diffrn_reflns_av_R_equivalents  0.0275
_diffrn_reflns_limit_h_min       -12
_diffrn_reflns_limit_h_max       12
_diffrn_reflns_limit_k_min       -17
_diffrn_reflns_limit_k_max       17
_diffrn_reflns_limit_l_min       -18
_diffrn_reflns_limit_l_max       18
_diffrn_reflns_theta_min         2.419
_diffrn_reflns_theta_max         30.024
_diffrn_reflns_theta_full        25.242
_diffrn_measured_fraction_theta_max 0.921
_diffrn_measured_fraction_theta_full 0.999
_diffrn_reflns_Laue_measured_fraction_max 0.921
_diffrn_reflns_Laue_measured_fraction_full 0.999
_diffrn_reflns_point_group_measured_fraction_max 0.921
_diffrn_reflns_point_group_measured_fraction_full 0.999
_reflns_number_total             7272
_reflns_number_gt                6425
_reflns_threshold_expression     'I > 2\s(I)'
_reflns_Friedel_coverage         0.000
_reflns_Friedel_fraction_max     .
_reflns_Friedel_fraction_full    .

_reflns_special_details          
;
 Reflections were merged by SHELXL according to the crystal
 class for the calculation of statistics and refinement.
 
 _reflns_Friedel_fraction is defined as the number of unique
 Friedel pairs measured divided by the number that would be
 possible theoretically, ignoring centric projections and
 systematic absences.
;

_computing_data_collection       'CrysAlisPro 1.171.40.67a (Rigaku OD, 2019)'
_computing_cell_refinement       'CrysAlisPro 1.171.40.67a (Rigaku OD, 2019)'
_computing_data_reduction        'CrysAlisPro 1.171.40.67a (Rigaku OD, 2019)'
_computing_structure_solution    'SHELXT (Sheldrick, 2015)'
_computing_structure_refinement  'SHELXL-2019/2 (Sheldrick, 2019)'
_computing_molecular_graphics    SHELXL-2019/2
_computing_publication_material  SHELXL-2019/2
_refine_special_details          ?
_refine_ls_structure_factor_coef Fsqd
_refine_ls_matrix_type           full
_refine_ls_weighting_scheme      calc
_refine_ls_weighting_details     
'w=1/[\s^2^(Fo^2^)+(0.0364P)^2^+0.6436P] where P=(Fo^2^+2Fc^2^)/3'
_atom_sites_solution_primary     iterative
_atom_sites_solution_secondary   ?
_atom_sites_solution_hydrogens   mixed
_refine_ls_hydrogen_treatment    mixed
_refine_ls_extinction_method     none
_refine_ls_extinction_coef       .
_refine_ls_number_reflns         7272
_refine_ls_number_parameters     325
_refine_ls_number_restraints     3
_refine_ls_R_factor_all          0.0390
_refine_ls_R_factor_gt           0.0330
_refine_ls_wR_factor_ref         0.0860
_refine_ls_wR_factor_gt          0.0819
_refine_ls_goodness_of_fit_ref   1.024
_refine_ls_restrained_S_all      1.024
_refine_ls_shift/su_max          0.001
_refine_ls_shift/su_mean         0.000

loop_
_atom_site_label
_atom_site_type_symbol
_atom_site_fract_x
_atom_site_fract_y
_atom_site_fract_z
_atom_site_U_iso_or_equiv
_atom_site_adp_type
_atom_site_occupancy
_atom_site_site_symmetry_order
_atom_site_calc_flag
_atom_site_refinement_flags_posn
_atom_site_refinement_flags_adp
_atom_site_refinement_flags_occupancy
_atom_site_disorder_assembly
_atom_site_disorder_group
S12 S 0.66440(3) 0.21436(2) 0.27372(2) 0.01940(7) Uani 1 1 d . . . . .
P1 P 0.15951(3) 0.52693(2) 0.19519(2) 0.01621(7) Uani 1 1 d . . . . .
O1 O 0.26074(10) 0.55668(7) 0.08940(7) 0.02066(17) Uani 1 1 d . . . . .
O10 O 0.29481(10) 0.32150(7) 0.48067(7) 0.02380(19) Uani 1 1 d . . . . .
O1A O -0.00104(10) 0.61284(8) 0.21879(8) 0.0260(2) Uani 1 1 d . . . . .
O1B O 0.10611(10) 0.41401(8) 0.21412(7) 0.02338(19) Uani 1 1 d . . . . .
O4C O 0.04263(10) 0.88369(7) 0.22002(7) 0.02218(18) Uani 1 1 d . . . . .
O5C O 0.28329(10) 0.78707(7) 0.14838(6) 0.01775(16) Uani 1 1 d . . . . .
N4 N 0.16736(11) 0.71392(8) 0.31435(7) 0.01548(18) Uani 1 1 d . . . . .
N9 N 0.38606(11) 0.41213(8) 0.31079(8) 0.01597(18) Uani 1 1 d D . . . .
H9 H 0.4664(16) 0.4202(12) 0.2584(11) 0.019 Uiso 1 1 d D U . . .
C2 C 0.25011(13) 0.50882(9) 0.31149(9) 0.0146(2) Uani 1 1 d . . . . .
H2 H 0.171336 0.487730 0.377447 0.018 Uiso 1 1 calc R U . . .
C3 C 0.29847(13) 0.61331(9) 0.32099(9) 0.0143(2) Uani 1 1 d . . . . .
H3 H 0.386804 0.629894 0.260276 0.017 Uiso 1 1 calc R U . . .
C5 C 0.03649(13) 0.71376(10) 0.40665(9) 0.0176(2) Uani 1 1 d . . . . .
H5A H -0.017246 0.653388 0.412934 0.021 Uiso 1 1 calc R U . . .
H5B H -0.042306 0.786826 0.394628 0.021 Uiso 1 1 calc R U . . .
C6 C 0.09838(15) 0.69469(10) 0.51087(9) 0.0207(2) Uani 1 1 d . . . . .
H6A H 0.010050 0.689820 0.572792 0.025 Uiso 1 1 calc R U . . .
H6B H 0.142172 0.759071 0.507764 0.025 Uiso 1 1 calc R U . . .
C7 C 0.22750(15) 0.58586(10) 0.52664(9) 0.0211(2) Uani 1 1 d . . . . .
H7A H 0.180558 0.520646 0.538462 0.025 Uiso 1 1 calc R U . . .
H7B H 0.273078 0.577085 0.591358 0.025 Uiso 1 1 calc R U . . .
C8 C 0.35914(14) 0.58770(10) 0.42756(9) 0.0183(2) Uani 1 1 d . . . . .
H8A H 0.435793 0.513517 0.436910 0.022 Uiso 1 1 calc R U . . .
H8B H 0.416688 0.645287 0.423407 0.022 Uiso 1 1 calc R U . . .
C10 C 0.39780(13) 0.32358(9) 0.39965(9) 0.0159(2) Uani 1 1 d . . . . .
C11 C 0.53876(13) 0.22891(9) 0.39378(9) 0.0156(2) Uani 1 1 d . . . . .
C13 C 0.77945(14) 0.09103(10) 0.33617(10) 0.0211(2) Uani 1 1 d . . . . .
H13 H 0.870468 0.047960 0.299763 0.025 Uiso 1 1 calc R U . . .
C14 C 0.72500(14) 0.06173(9) 0.44465(10) 0.0178(2) Uani 1 1 d . . . . .
C15 C 0.80163(15) -0.04061(10) 0.52294(10) 0.0227(2) Uani 1 1 d . . . . .
H15A H 0.918363 -0.056780 0.500208 0.027 Uiso 1 1 calc R U . . .
H15B H 0.764278 -0.106845 0.523036 0.027 Uiso 1 1 calc R U . . .
C16 C 0.75952(16) -0.01995(11) 0.63643(11) 0.0262(3) Uani 1 1 d . . . . .
H16A H 0.802746 -0.089371 0.688583 0.031 Uiso 1 1 calc R U . . .
H16B H 0.807270 0.040687 0.638401 0.031 Uiso 1 1 calc R U . . .
C17 C 0.57963(16) 0.01399(10) 0.66758(10) 0.0237(2) Uani 1 1 d . . . . .
H17A H 0.552655 0.019692 0.743742 0.028 Uiso 1 1 calc R U . . .
H17B H 0.532618 -0.045391 0.661786 0.028 Uiso 1 1 calc R U . . .
C18 C 0.50722(15) 0.12674(10) 0.59580(9) 0.0201(2) Uani 1 1 d . . . . .
H18A H 0.392541 0.132544 0.601133 0.024 Uiso 1 1 calc R U . . .
H18B H 0.517739 0.188982 0.622707 0.024 Uiso 1 1 calc R U . . .
C19 C 0.58517(13) 0.14039(9) 0.47876(9) 0.0159(2) Uani 1 1 d . . . . .
C2A C -0.13820(16) 0.63127(16) 0.16855(13) 0.0386(4) Uani 1 1 d . . . . .
H2A1 H -0.168143 0.559074 0.179757 0.046 Uiso 1 1 calc R U . . .
H2A2 H -0.113716 0.663446 0.089941 0.046 Uiso 1 1 calc R U . . .
C3A C -0.27061(17) 0.71125(14) 0.21986(13) 0.0373(3) Uani 1 1 d . . . . .
H3A1 H -0.365380 0.725548 0.187667 0.056 Uiso 1 1 calc R U . . .
H3A2 H -0.293859 0.678425 0.297553 0.056 Uiso 1 1 calc R U . . .
H3A3 H -0.239660 0.782361 0.208113 0.056 Uiso 1 1 calc R U . . .
C2B C 0.18963(16) 0.32675(11) 0.15673(11) 0.0262(3) Uani 1 1 d . . . . .
H2B1 H 0.267946 0.269504 0.198537 0.031 Uiso 1 1 calc R U . . .
H2B2 H 0.246749 0.359799 0.085484 0.031 Uiso 1 1 calc R U . . .
C3B C 0.06794(19) 0.27378(12) 0.14265(12) 0.0323(3) Uani 1 1 d . . . . .
H3B1 H 0.120512 0.214188 0.103997 0.048 Uiso 1 1 calc R U . . .
H3B2 H 0.012399 0.241291 0.213659 0.048 Uiso 1 1 calc R U . . .
H3B3 H -0.008708 0.331204 0.101084 0.048 Uiso 1 1 calc R U . . .
C4C C 0.15453(13) 0.80185(9) 0.22644(9) 0.0160(2) Uani 1 1 d . . . . .
C6C C 0.28438(14) 0.86416(10) 0.04024(9) 0.0180(2) Uani 1 1 d . . . . .
C7C C 0.27965(16) 0.98263(10) 0.04689(10) 0.0248(3) Uani 1 1 d . . . . .
H7C1 H 0.280411 1.033238 -0.025327 0.037 Uiso 1 1 calc R U . . .
H7C2 H 0.182765 1.009791 0.094849 0.037 Uiso 1 1 calc R U . . .
H7C3 H 0.372737 0.981059 0.075441 0.037 Uiso 1 1 calc R U . . .
C8C C 0.44347(15) 0.81342(11) -0.02126(10) 0.0236(2) Uani 1 1 d . . . . .
H8C1 H 0.457280 0.858699 -0.095708 0.035 Uiso 1 1 calc R U . . .
H8C2 H 0.529382 0.812878 0.013947 0.035 Uiso 1 1 calc R U . . .
H8C3 H 0.446133 0.736036 -0.021598 0.035 Uiso 1 1 calc R U . . .
C9C C 0.14837(15) 0.86004(11) -0.00924(10) 0.0229(2) Uani 1 1 d . . . . .
H9C1 H 0.149703 0.911433 -0.081092 0.034 Uiso 1 1 calc R U . . .
H9C2 H 0.160691 0.783033 -0.015431 0.034 Uiso 1 1 calc R U . . .
H9C3 H 0.047170 0.882992 0.036946 0.034 Uiso 1 1 calc R U . . .
O20 O 0.58954(12) 0.50279(9) 0.11199(7) 0.0268(2) Uani 1 1 d D . . . .
H20A H 0.647(2) 0.4767(15) 0.0605(13) 0.040 Uiso 1 1 d D U . . .
H20B H 0.5009(18) 0.5334(15) 0.0909(14) 0.040 Uiso 1 1 d D U . . .

loop_
_atom_site_aniso_label
_atom_site_aniso_U_11
_atom_site_aniso_U_22
_atom_site_aniso_U_33
_atom_site_aniso_U_23
_atom_site_aniso_U_13
_atom_site_aniso_U_12
S12 0.01845(14) 0.01762(14) 0.01668(13) -0.00396(10) 0.00210(10) 0.00002(10)
P1 0.01421(14) 0.01751(14) 0.01718(14) -0.00737(11) -0.00265(10) -0.00077(10)
O1 0.0246(4) 0.0205(4) 0.0164(4) -0.0046(3) -0.0026(3) -0.0050(3)
O10 0.0200(4) 0.0196(4) 0.0211(4) -0.0002(3) 0.0057(3) 0.0000(3)
O1A 0.0167(4) 0.0332(5) 0.0312(5) -0.0188(4) -0.0102(4) 0.0060(4)
O1B 0.0224(4) 0.0263(4) 0.0249(4) -0.0128(4) 0.0040(3) -0.0108(4)
O4C 0.0225(4) 0.0167(4) 0.0203(4) -0.0029(3) -0.0026(3) 0.0041(3)
O5C 0.0175(4) 0.0165(4) 0.0136(4) 0.0004(3) -0.0008(3) -0.0007(3)
N4 0.0132(4) 0.0145(4) 0.0144(4) -0.0027(3) 0.0006(3) 0.0003(3)
N9 0.0140(4) 0.0140(4) 0.0153(4) -0.0024(3) 0.0009(3) 0.0001(3)
C2 0.0127(5) 0.0144(5) 0.0145(5) -0.0035(4) -0.0013(4) -0.0004(4)
C3 0.0126(5) 0.0134(5) 0.0149(5) -0.0026(4) -0.0020(4) -0.0010(4)
C5 0.0148(5) 0.0194(5) 0.0156(5) -0.0053(4) 0.0015(4) -0.0015(4)
C6 0.0240(6) 0.0211(6) 0.0157(5) -0.0061(4) -0.0005(4) -0.0039(5)
C7 0.0261(6) 0.0209(6) 0.0152(5) -0.0032(4) -0.0057(4) -0.0033(5)
C8 0.0184(5) 0.0177(5) 0.0194(5) -0.0041(4) -0.0074(4) -0.0019(4)
C10 0.0147(5) 0.0138(5) 0.0177(5) -0.0038(4) -0.0008(4) -0.0025(4)
C11 0.0141(5) 0.0147(5) 0.0160(5) -0.0040(4) 0.0002(4) -0.0024(4)
C13 0.0174(5) 0.0171(5) 0.0253(6) -0.0071(5) -0.0002(4) 0.0007(4)
C14 0.0166(5) 0.0136(5) 0.0233(6) -0.0048(4) -0.0045(4) -0.0020(4)
C15 0.0212(6) 0.0154(5) 0.0303(6) -0.0035(5) -0.0089(5) -0.0005(4)
C16 0.0293(7) 0.0209(6) 0.0281(6) -0.0002(5) -0.0135(5) -0.0040(5)
C17 0.0309(7) 0.0196(6) 0.0194(6) 0.0002(5) -0.0060(5) -0.0076(5)
C18 0.0261(6) 0.0160(5) 0.0164(5) -0.0032(4) -0.0015(4) -0.0044(4)
C19 0.0166(5) 0.0134(5) 0.0179(5) -0.0042(4) -0.0023(4) -0.0038(4)
C2A 0.0190(6) 0.0650(11) 0.0346(8) -0.0266(7) -0.0125(6) 0.0075(6)
C3A 0.0204(7) 0.0480(9) 0.0357(8) -0.0111(7) -0.0079(6) 0.0080(6)
C2B 0.0265(6) 0.0209(6) 0.0325(7) -0.0124(5) 0.0022(5) -0.0073(5)
C3B 0.0416(8) 0.0263(7) 0.0359(7) -0.0088(6) -0.0114(6) -0.0130(6)
C4C 0.0163(5) 0.0154(5) 0.0158(5) -0.0048(4) -0.0022(4) -0.0025(4)
C6C 0.0214(6) 0.0160(5) 0.0137(5) 0.0001(4) -0.0030(4) -0.0036(4)
C7C 0.0321(7) 0.0183(6) 0.0233(6) -0.0010(5) -0.0045(5) -0.0087(5)
C8C 0.0220(6) 0.0257(6) 0.0179(5) -0.0019(5) 0.0010(4) -0.0042(5)
C9C 0.0244(6) 0.0236(6) 0.0203(6) -0.0052(5) -0.0065(5) -0.0029(5)
O20 0.0244(5) 0.0344(5) 0.0184(4) -0.0067(4) -0.0007(4) -0.0039(4)

_geom_special_details            
;
 All esds (except the esd in the dihedral angle between two l.s. planes)
 are estimated using the full covariance matrix.  The cell esds are taken
 into account individually in the estimation of esds in distances, angles
 and torsion angles; correlations between esds in cell parameters are only
 used when they are defined by crystal symmetry.  An approximate (isotropic)
 treatment of cell esds is used for estimating esds involving l.s. planes.
;

loop_
_geom_bond_atom_site_label_1
_geom_bond_atom_site_label_2
_geom_bond_distance
_geom_bond_site_symmetry_2
_geom_bond_publ_flag
S12 C13 1.7111(12) . ?
S12 C11 1.7285(11) . ?
P1 O1 1.4776(9) . ?
P1 O1A 1.5610(9) . ?
P1 O1B 1.5749(9) . ?
P1 C2 1.8176(11) . ?
O10 C10 1.2289(14) . ?
O1A C2A 1.4523(15) . ?
O1B C2B 1.4506(14) . ?
O4C C4C 1.2191(14) . ?
O5C C4C 1.3545(13) . ?
O5C C6C 1.4739(13) . ?
N4 C4C 1.3571(14) . ?
N4 C3 1.4654(13) . ?
N4 C5 1.4697(14) . ?
N9 C10 1.3688(14) . ?
N9 C2 1.4621(14) . ?
N9 H9 0.874(12) . ?
C2 C3 1.5545(15) . ?
C2 H2 1.0000 . ?
C3 C8 1.5315(15) . ?
C3 H3 1.0000 . ?
C5 C6 1.5230(16) . ?
C5 H5A 0.9900 . ?
C5 H5B 0.9900 . ?
C6 C7 1.5259(17) . ?
C6 H6A 0.9900 . ?
C6 H6B 0.9900 . ?
C7 C8 1.5313(16) . ?
C7 H7A 0.9900 . ?
C7 H7B 0.9900 . ?
C8 H8A 0.9900 . ?
C8 H8B 0.9900 . ?
C10 C11 1.4781(15) . ?
C11 C19 1.3829(15) . ?
C13 C14 1.3678(17) . ?
C13 H13 0.9500 . ?
C14 C19 1.4293(15) . ?
C14 C15 1.5077(16) . ?
C15 C16 1.5274(18) . ?
C15 H15A 0.9900 . ?
C15 H15B 0.9900 . ?
C16 C17 1.5236(19) . ?
C16 H16A 0.9900 . ?
C16 H16B 0.9900 . ?
C17 C18 1.5314(16) . ?
C17 H17A 0.9900 . ?
C17 H17B 0.9900 . ?
C18 C19 1.5106(16) . ?
C18 H18A 0.9900 . ?
C18 H18B 0.9900 . ?
C2A C3A 1.490(2) . ?
C2A H2A1 0.9900 . ?
C2A H2A2 0.9900 . ?
C3A H3A1 0.9800 . ?
C3A H3A2 0.9800 . ?
C3A H3A3 0.9800 . ?
C2B C3B 1.4979(18) . ?
C2B H2B1 0.9900 . ?
C2B H2B2 0.9900 . ?
C3B H3B1 0.9800 . ?
C3B H3B2 0.9800 . ?
C3B H3B3 0.9800 . ?
C6C C9C 1.5223(17) . ?
C6C C8C 1.5228(16) . ?
C6C C7C 1.5239(16) . ?
C7C H7C1 0.9800 . ?
C7C H7C2 0.9800 . ?
C7C H7C3 0.9800 . ?
C8C H8C1 0.9800 . ?
C8C H8C2 0.9800 . ?
C8C H8C3 0.9800 . ?
C9C H9C1 0.9800 . ?
C9C H9C2 0.9800 . ?
C9C H9C3 0.9800 . ?
O20 H20A 0.837(14) . ?
O20 H20B 0.848(14) . ?

loop_
_geom_angle_atom_site_label_1
_geom_angle_atom_site_label_2
_geom_angle_atom_site_label_3
_geom_angle
_geom_angle_site_symmetry_1
_geom_angle_site_symmetry_3
_geom_angle_publ_flag
C13 S12 C11 91.94(6) . . ?
O1 P1 O1A 117.05(5) . . ?
O1 P1 O1B 113.45(5) . . ?
O1A P1 O1B 102.89(5) . . ?
O1 P1 C2 114.89(5) . . ?
O1A P1 C2 101.89(5) . . ?
O1B P1 C2 105.05(5) . . ?
C2A O1A P1 124.12(8) . . ?
C2B O1B P1 123.57(8) . . ?
C4C O5C C6C 120.04(9) . . ?
C4C N4 C3 124.33(9) . . ?
C4C N4 C5 118.77(9) . . ?
C3 N4 C5 116.72(9) . . ?
C10 N9 C2 120.04(9) . . ?
C10 N9 H9 121.8(10) . . ?
C2 N9 H9 116.8(10) . . ?
N9 C2 C3 111.26(9) . . ?
N9 C2 P1 107.04(7) . . ?
C3 C2 P1 116.54(7) . . ?
N9 C2 H2 107.2 . . ?
C3 C2 H2 107.2 . . ?
P1 C2 H2 107.2 . . ?
N4 C3 C8 109.19(9) . . ?
N4 C3 C2 112.61(9) . . ?
C8 C3 C2 110.12(9) . . ?
N4 C3 H3 108.3 . . ?
C8 C3 H3 108.3 . . ?
C2 C3 H3 108.3 . . ?
N4 C5 C6 110.67(9) . . ?
N4 C5 H5A 109.5 . . ?
C6 C5 H5A 109.5 . . ?
N4 C5 H5B 109.5 . . ?
C6 C5 H5B 109.5 . . ?
H5A C5 H5B 108.1 . . ?
C5 C6 C7 109.98(9) . . ?
C5 C6 H6A 109.7 . . ?
C7 C6 H6A 109.7 . . ?
C5 C6 H6B 109.7 . . ?
C7 C6 H6B 109.7 . . ?
H6A C6 H6B 108.2 . . ?
C6 C7 C8 110.54(10) . . ?
C6 C7 H7A 109.5 . . ?
C8 C7 H7A 109.5 . . ?
C6 C7 H7B 109.5 . . ?
C8 C7 H7B 109.5 . . ?
H7A C7 H7B 108.1 . . ?
C7 C8 C3 113.73(9) . . ?
C7 C8 H8A 108.8 . . ?
C3 C8 H8A 108.8 . . ?
C7 C8 H8B 108.8 . . ?
C3 C8 H8B 108.8 . . ?
H8A C8 H8B 107.7 . . ?
O10 C10 N9 121.76(10) . . ?
O10 C10 C11 120.98(10) . . ?
N9 C10 C11 117.25(10) . . ?
C19 C11 C10 126.26(10) . . ?
C19 C11 S12 111.38(8) . . ?
C10 C11 S12 122.32(8) . . ?
C14 C13 S12 112.08(9) . . ?
C14 C13 H13 124.0 . . ?
S12 C13 H13 124.0 . . ?
C13 C14 C19 112.73(10) . . ?
C13 C14 C15 125.26(11) . . ?
C19 C14 C15 122.01(11) . . ?
C14 C15 C16 109.99(10) . . ?
C14 C15 H15A 109.7 . . ?
C16 C15 H15A 109.7 . . ?
C14 C15 H15B 109.7 . . ?
C16 C15 H15B 109.7 . . ?
H15A C15 H15B 108.2 . . ?
C17 C16 C15 109.48(10) . . ?
C17 C16 H16A 109.8 . . ?
C15 C16 H16A 109.8 . . ?
C17 C16 H16B 109.8 . . ?
C15 C16 H16B 109.8 . . ?
H16A C16 H16B 108.2 . . ?
C16 C17 C18 112.23(10) . . ?
C16 C17 H17A 109.2 . . ?
C18 C17 H17A 109.2 . . ?
C16 C17 H17B 109.2 . . ?
C18 C17 H17B 109.2 . . ?
H17A C17 H17B 107.9 . . ?
C19 C18 C17 112.77(10) . . ?
C19 C18 H18A 109.0 . . ?
C17 C18 H18A 109.0 . . ?
C19 C18 H18B 109.0 . . ?
C17 C18 H18B 109.0 . . ?
H18A C18 H18B 107.8 . . ?
C11 C19 C14 111.86(10) . . ?
C11 C19 C18 126.23(10) . . ?
C14 C19 C18 121.84(10) . . ?
O1A C2A C3A 107.38(11) . . ?
O1A C2A H2A1 110.2 . . ?
C3A C2A H2A1 110.2 . . ?
O1A C2A H2A2 110.2 . . ?
C3A C2A H2A2 110.2 . . ?
H2A1 C2A H2A2 108.5 . . ?
C2A C3A H3A1 109.5 . . ?
C2A C3A H3A2 109.5 . . ?
H3A1 C3A H3A2 109.5 . . ?
C2A C3A H3A3 109.5 . . ?
H3A1 C3A H3A3 109.5 . . ?
H3A2 C3A H3A3 109.5 . . ?
O1B C2B C3B 107.31(11) . . ?
O1B C2B H2B1 110.3 . . ?
C3B C2B H2B1 110.3 . . ?
O1B C2B H2B2 110.3 . . ?
C3B C2B H2B2 110.3 . . ?
H2B1 C2B H2B2 108.5 . . ?
C2B C3B H3B1 109.5 . . ?
C2B C3B H3B2 109.5 . . ?
H3B1 C3B H3B2 109.5 . . ?
C2B C3B H3B3 109.5 . . ?
H3B1 C3B H3B3 109.5 . . ?
H3B2 C3B H3B3 109.5 . . ?
O4C C4C O5C 124.96(10) . . ?
O4C C4C N4 124.07(10) . . ?
O5C C4C N4 110.96(9) . . ?
O5C C6C C9C 109.84(9) . . ?
O5C C6C C8C 102.28(9) . . ?
C9C C6C C8C 110.49(10) . . ?
O5C C6C C7C 110.07(9) . . ?
C9C C6C C7C 112.93(10) . . ?
C8C C6C C7C 110.71(10) . . ?
C6C C7C H7C1 109.5 . . ?
C6C C7C H7C2 109.5 . . ?
H7C1 C7C H7C2 109.5 . . ?
C6C C7C H7C3 109.5 . . ?
H7C1 C7C H7C3 109.5 . . ?
H7C2 C7C H7C3 109.5 . . ?
C6C C8C H8C1 109.5 . . ?
C6C C8C H8C2 109.5 . . ?
H8C1 C8C H8C2 109.5 . . ?
C6C C8C H8C3 109.5 . . ?
H8C1 C8C H8C3 109.5 . . ?
H8C2 C8C H8C3 109.5 . . ?
C6C C9C H9C1 109.5 . . ?
C6C C9C H9C2 109.5 . . ?
H9C1 C9C H9C2 109.5 . . ?
C6C C9C H9C3 109.5 . . ?
H9C1 C9C H9C3 109.5 . . ?
H9C2 C9C H9C3 109.5 . . ?
H20A O20 H20B 104.2(17) . . ?

loop_
_geom_torsion_atom_site_label_1
_geom_torsion_atom_site_label_2
_geom_torsion_atom_site_label_3
_geom_torsion_atom_site_label_4
_geom_torsion
_geom_torsion_site_symmetry_1
_geom_torsion_site_symmetry_2
_geom_torsion_site_symmetry_3
_geom_torsion_site_symmetry_4
_geom_torsion_publ_flag
O1 P1 O1A C2A 72.65(13) . . . . ?
O1B P1 O1A C2A -52.47(13) . . . . ?
C2 P1 O1A C2A -161.16(12) . . . . ?
O1 P1 O1B C2B 21.80(12) . . . . ?
O1A P1 O1B C2B 149.23(10) . . . . ?
C2 P1 O1B C2B -104.49(10) . . . . ?
C10 N9 C2 C3 106.71(11) . . . . ?
C10 N9 C2 P1 -124.93(9) . . . . ?
O1 P1 C2 N9 -64.27(9) . . . . ?
O1A P1 C2 N9 168.14(7) . . . . ?
O1B P1 C2 N9 61.12(8) . . . . ?
O1 P1 C2 C3 60.97(9) . . . . ?
O1A P1 C2 C3 -66.63(9) . . . . ?
O1B P1 C2 C3 -173.64(7) . . . . ?
C4C N4 C3 C8 132.58(11) . . . . ?
C5 N4 C3 C8 -52.37(12) . . . . ?
C4C N4 C3 C2 -104.77(12) . . . . ?
C5 N4 C3 C2 70.28(12) . . . . ?
N9 C2 C3 N4 176.01(9) . . . . ?
P1 C2 C3 N4 52.94(11) . . . . ?
N9 C2 C3 C8 -61.86(11) . . . . ?
P1 C2 C3 C8 175.06(7) . . . . ?
C4C N4 C5 C6 -127.95(11) . . . . ?
C3 N4 C5 C6 56.71(12) . . . . ?
N4 C5 C6 C7 -55.64(13) . . . . ?
C5 C6 C7 C8 54.76(13) . . . . ?
C6 C7 C8 C3 -53.17(13) . . . . ?
N4 C3 C8 C7 49.82(12) . . . . ?
C2 C3 C8 C7 -74.30(12) . . . . ?
C2 N9 C10 O10 1.40(17) . . . . ?
C2 N9 C10 C11 -179.61(9) . . . . ?
O10 C10 C11 C19 -11.30(18) . . . . ?
N9 C10 C11 C19 169.71(11) . . . . ?
O10 C10 C11 S12 166.37(9) . . . . ?
N9 C10 C11 S12 -12.62(15) . . . . ?
C13 S12 C11 C19 -0.27(9) . . . . ?
C13 S12 C11 C10 -178.25(10) . . . . ?
C11 S12 C13 C14 -0.19(10) . . . . ?
S12 C13 C14 C19 0.59(13) . . . . ?
S12 C13 C14 C15 -178.57(9) . . . . ?
C13 C14 C15 C16 154.38(12) . . . . ?
C19 C14 C15 C16 -24.70(15) . . . . ?
C14 C15 C16 C17 54.89(13) . . . . ?
C15 C16 C17 C18 -64.56(13) . . . . ?
C16 C17 C18 C19 39.31(14) . . . . ?
C10 C11 C19 C14 178.52(10) . . . . ?
S12 C11 C19 C14 0.64(12) . . . . ?
C10 C11 C19 C18 -4.28(19) . . . . ?
S12 C11 C19 C18 177.84(9) . . . . ?
C13 C14 C19 C11 -0.79(14) . . . . ?
C15 C14 C19 C11 178.39(10) . . . . ?
C13 C14 C19 C18 -178.13(11) . . . . ?
C15 C14 C19 C18 1.05(17) . . . . ?
C17 C18 C19 C11 175.05(11) . . . . ?
C17 C18 C19 C14 -8.01(16) . . . . ?
P1 O1A C2A C3A 174.85(11) . . . . ?
P1 O1B C2B C3B -146.72(10) . . . . ?
C6C O5C C4C O4C -9.73(16) . . . . ?
C6C O5C C4C N4 171.33(9) . . . . ?
C3 N4 C4C O4C 177.50(10) . . . . ?
C5 N4 C4C O4C 2.54(17) . . . . ?
C3 N4 C4C O5C -3.55(15) . . . . ?
C5 N4 C4C O5C -178.51(9) . . . . ?
C4C O5C C6C C9C -59.59(13) . . . . ?
C4C O5C C6C C8C -176.94(10) . . . . ?
C4C O5C C6C C7C 65.36(13) . . . . ?

loop_
_geom_hbond_atom_site_label_D
_geom_hbond_atom_site_label_H
_geom_hbond_atom_site_label_A
_geom_hbond_distance_DH
_geom_hbond_distance_HA
_geom_hbond_distance_DA
_geom_hbond_angle_DHA
_geom_hbond_site_symmetry_A
_geom_hbond_publ_flag
N9 H9 O20 0.874(12) 2.120(13) 2.9398(14) 156.0(13) . yes
O20 H20A O1 0.837(14) 2.060(15) 2.8728(12) 163.7(18) 2_665 yes
O20 H20B O1 0.848(14) 2.078(15) 2.8786(13) 157.3(17) . yes

_refine_diff_density_max         0.400
_refine_diff_density_min         -0.368
_refine_diff_density_rms         0.047

_shelx_res_file                  
;
TITL shelxt_a.res in P-1
    shelx.res
    created by SHELXL-2019/2 at 13:35:21 on 12-May-2022
CELL  0.71073   8.9060  12.7308  13.1186   73.251   76.379   73.533
ZERR     2.00   0.0003   0.0004   0.0004    0.003    0.003    0.003
LATT   1
SFAC  C    H    N    O    P    S
UNIT  48  82    4    14   2    2
OMIT 7 7 7
OMIT 6 6 3
MERG   2
FMAP   2
PLAN   20
EQIV $1 -x+1, -y+1, -z
HTAB N9 O20
HTAB O20 O1_$1
HTAB O20 O1
ACTA
HTAB    2.00000
BOND   $H
CONF
TEMP -153
SIZE 0.35 0.16 0.10
L.S.  10
WGHT    0.036400    0.643600
FVAR       6.23774
MOLE 1
S12   6    0.664401    0.214357    0.273723    11.00000    0.01845    0.01762 =
         0.01668   -0.00396    0.00210    0.00002
P1    5    0.159512    0.526926    0.195186    11.00000    0.01421    0.01751 =
         0.01718   -0.00737   -0.00265   -0.00077
O1    4    0.260735    0.556681    0.089404    11.00000    0.02457    0.02048 =
         0.01645   -0.00457   -0.00256   -0.00500
O10   4    0.294813    0.321497    0.480671    11.00000    0.01996    0.01956 =
         0.02110   -0.00023    0.00570   -0.00001
O1A   4   -0.001035    0.612836    0.218787    11.00000    0.01665    0.03320 =
         0.03116   -0.01883   -0.01018    0.00603
O1B   4    0.106111    0.414014    0.214116    11.00000    0.02236    0.02633 =
         0.02494   -0.01281    0.00401   -0.01076
O4C   4    0.042629    0.883691    0.220020    11.00000    0.02249    0.01667 =
         0.02034   -0.00291   -0.00260    0.00407
O5C   4    0.283290    0.787070    0.148383    11.00000    0.01750    0.01651 =
         0.01361    0.00035   -0.00076   -0.00072
N4    3    0.167364    0.713920    0.314349    11.00000    0.01318    0.01452 =
         0.01440   -0.00266    0.00059    0.00033
N9    3    0.386060    0.412129    0.310791    11.00000    0.01396    0.01398 =
         0.01535   -0.00242    0.00091    0.00013
H9    2    0.466352    0.420250    0.258376    11.00000   -1.20000
DFIX 0.91 N9 H9
C2    1    0.250110    0.508820    0.311486    11.00000    0.01273    0.01437 =
         0.01446   -0.00351   -0.00131   -0.00043
AFIX  13
H2    2    0.171336    0.487730    0.377447    11.00000   -1.20000
AFIX   0
C3    1    0.298473    0.613309    0.320993    11.00000    0.01257    0.01337 =
         0.01493   -0.00262   -0.00200   -0.00095
AFIX  13
H3    2    0.386804    0.629894    0.260276    11.00000   -1.20000
AFIX   0
C5    1    0.036494    0.713762    0.406654    11.00000    0.01480    0.01944 =
         0.01561   -0.00533    0.00150   -0.00145
AFIX  23
H5A   2   -0.017246    0.653388    0.412934    11.00000   -1.20000
H5B   2   -0.042306    0.786826    0.394628    11.00000   -1.20000
AFIX   0
C6    1    0.098375    0.694688    0.510874    11.00000    0.02402    0.02111 =
         0.01573   -0.00610   -0.00050   -0.00393
AFIX  23
H6A   2    0.010050    0.689820    0.572792    11.00000   -1.20000
H6B   2    0.142172    0.759071    0.507764    11.00000   -1.20000
AFIX   0
C7    1    0.227503    0.585858    0.526635    11.00000    0.02609    0.02093 =
         0.01524   -0.00321   -0.00570   -0.00331
AFIX  23
H7A   2    0.180558    0.520646    0.538462    11.00000   -1.20000
H7B   2    0.273078    0.577085    0.591358    11.00000   -1.20000
AFIX   0
C8    1    0.359140    0.587697    0.427555    11.00000    0.01845    0.01774 =
         0.01936   -0.00411   -0.00740   -0.00193
AFIX  23
H8A   2    0.435793    0.513517    0.436910    11.00000   -1.20000
H8B   2    0.416688    0.645287    0.423407    11.00000   -1.20000
AFIX   0
C10   1    0.397802    0.323581    0.399645    11.00000    0.01467    0.01377 =
         0.01771   -0.00382   -0.00076   -0.00247
C11   1    0.538762    0.228905    0.393784    11.00000    0.01413    0.01471 =
         0.01601   -0.00398    0.00021   -0.00235
C13   1    0.779447    0.091033    0.336168    11.00000    0.01743    0.01715 =
         0.02534   -0.00708   -0.00021    0.00069
AFIX  43
H13   2    0.870468    0.047960    0.299763    11.00000   -1.20000
AFIX   0
C14   1    0.725000    0.061733    0.444645    11.00000    0.01657    0.01356 =
         0.02331   -0.00483   -0.00445   -0.00204
C15   1    0.801634   -0.040605    0.522943    11.00000    0.02123    0.01539 =
         0.03030   -0.00350   -0.00886   -0.00054
AFIX  23
H15A  2    0.918363   -0.056780    0.500208    11.00000   -1.20000
H15B  2    0.764278   -0.106845    0.523036    11.00000   -1.20000
AFIX   0
C16   1    0.759524   -0.019946    0.636427    11.00000    0.02932    0.02093 =
         0.02807   -0.00019   -0.01349   -0.00404
AFIX  23
H16A  2    0.802746   -0.089371    0.688583    11.00000   -1.20000
H16B  2    0.807270    0.040687    0.638401    11.00000   -1.20000
AFIX   0
C17   1    0.579631    0.013989    0.667582    11.00000    0.03095    0.01959 =
         0.01941    0.00015   -0.00597   -0.00762
AFIX  23
H17A  2    0.552655    0.019692    0.743742    11.00000   -1.20000
H17B  2    0.532618   -0.045391    0.661786    11.00000   -1.20000
AFIX   0
C18   1    0.507225    0.126739    0.595800    11.00000    0.02605    0.01605 =
         0.01636   -0.00323   -0.00150   -0.00442
AFIX  23
H18A  2    0.392541    0.132544    0.601133    11.00000   -1.20000
H18B  2    0.517739    0.188982    0.622707    11.00000   -1.20000
AFIX   0
C19   1    0.585166    0.140391    0.478764    11.00000    0.01657    0.01343 =
         0.01789   -0.00425   -0.00235   -0.00377
C2A   1   -0.138197    0.631268    0.168552    11.00000    0.01899    0.06497 =
         0.03460   -0.02658   -0.01253    0.00755
AFIX  23
H2A1  2   -0.168143    0.559074    0.179757    11.00000   -1.20000
H2A2  2   -0.113716    0.663446    0.089941    11.00000   -1.20000
AFIX   0
C3A   1   -0.270608    0.711247    0.219864    11.00000    0.02038    0.04800 =
         0.03568   -0.01111   -0.00793    0.00803
AFIX  33
H3A1  2   -0.365380    0.725548    0.187667    11.00000   -1.50000
H3A2  2   -0.293859    0.678425    0.297553    11.00000   -1.50000
H3A3  2   -0.239660    0.782361    0.208113    11.00000   -1.50000
AFIX   0
C2B   1    0.189627    0.326749    0.156727    11.00000    0.02652    0.02090 =
         0.03248   -0.01241    0.00217   -0.00726
AFIX  23
H2B1  2    0.267946    0.269504    0.198537    11.00000   -1.20000
H2B2  2    0.246749    0.359799    0.085484    11.00000   -1.20000
AFIX   0
C3B   1    0.067939    0.273779    0.142650    11.00000    0.04162    0.02629 =
         0.03586   -0.00882   -0.01143   -0.01301
AFIX  33
H3B1  2    0.120512    0.214188    0.103997    11.00000   -1.50000
H3B2  2    0.012399    0.241291    0.213659    11.00000   -1.50000
H3B3  2   -0.008708    0.331204    0.101084    11.00000   -1.50000
AFIX   0
C4C   1    0.154529    0.801851    0.226437    11.00000    0.01633    0.01542 =
         0.01582   -0.00482   -0.00223   -0.00246
C6C   1    0.284378    0.864161    0.040241    11.00000    0.02137    0.01598 =
         0.01374    0.00012   -0.00296   -0.00359
C7C   1    0.279651    0.982634    0.046895    11.00000    0.03211    0.01827 =
         0.02327   -0.00102   -0.00449   -0.00872
AFIX  33
H7C1  2    0.280411    1.033238   -0.025327    11.00000   -1.50000
H7C2  2    0.182765    1.009791    0.094849    11.00000   -1.50000
H7C3  2    0.372737    0.981059    0.075441    11.00000   -1.50000
AFIX   0
C8C   1    0.443470    0.813422   -0.021260    11.00000    0.02200    0.02575 =
         0.01786   -0.00190    0.00104   -0.00419
AFIX  33
H8C1  2    0.457280    0.858699   -0.095708    11.00000   -1.50000
H8C2  2    0.529382    0.812878    0.013947    11.00000   -1.50000
H8C3  2    0.446133    0.736036   -0.021598    11.00000   -1.50000
AFIX   0
C9C   1    0.148373    0.860037   -0.009241    11.00000    0.02442    0.02365 =
         0.02032   -0.00522   -0.00652   -0.00289
AFIX  33
H9C1  2    0.149703    0.911433   -0.081092    11.00000   -1.50000
H9C2  2    0.160691    0.783033   -0.015431    11.00000   -1.50000
H9C3  2    0.047170    0.882992    0.036946    11.00000   -1.50000
AFIX   0
MOLE 2
O20   4    0.589539    0.502791    0.111994    11.00000    0.02436    0.03443 =
         0.01843   -0.00675   -0.00069   -0.00393
H20A  2    0.647198    0.476689    0.060485    11.00000   -1.50000
H20B  2    0.500866    0.533383    0.090911    11.00000   -1.50000
DFIX 0.84 O20 H20A O20 H20B
HKLF    4


REM  shelxt_a.res in P-1
REM wR2 = 0.0860, GooF = S = 1.024, Restrained GooF = 1.024 for all data
REM R1 = 0.0330 for 6425 Fo > 4sig(Fo) and 0.0390 for all 7272 data
REM 325 parameters refined using 3 restraints

END

WGHT      0.0364      0.6438

REM Instructions for potential hydrogen bonds
HTAB N9 O20
EQIV $2 -x, -y+1, -z+1
HTAB C5 O10_$2
EQIV $3 x+1, y-1, z
HTAB C13 O4C_$3
HTAB C7C O4C
HTAB C9C O4C
HTAB O20 O1_$1
HTAB O20 O1

REM Highest difference peak  0.400,  deepest hole -0.368,  1-sigma level  0.047
Q1    1   0.2069  0.5236  0.2688  11.00000  0.05    0.40
Q2    1   0.2168  0.8540  0.0148  11.00000  0.05    0.35
Q3    1   0.4727  0.2729  0.3936  11.00000  0.05    0.34
Q4    1   0.6621  0.1045  0.4643  11.00000  0.05    0.34
Q5    1   0.2747  0.5613  0.3136  11.00000  0.05    0.33
Q6    1   0.2955  0.5840  0.4792  11.00000  0.05    0.31
Q7    1   0.1531  0.6379  0.5198  11.00000  0.05    0.31
Q8    1   0.3611  0.8435  0.0071  11.00000  0.05    0.31
Q9    1   0.3264  0.6016  0.3749  11.00000  0.05    0.30
Q10   1   0.2838  0.9233  0.0473  11.00000  0.05    0.30
Q11   1   0.5461  0.1356  0.5350  11.00000  0.05    0.30
Q12   1   0.5488  0.1859  0.4383  11.00000  0.05    0.30
Q13   1   0.2224  0.5444  0.1374  11.00000  0.05    0.29
Q14   1   0.5828  0.2218  0.3409  11.00000  0.05    0.29
Q15   1   0.7449  0.1544  0.3082  11.00000  0.05    0.28
Q16   1   0.5435  0.0728  0.6293  11.00000  0.05    0.27
Q17   1   0.7632  0.0193  0.4840  11.00000  0.05    0.27
Q18   1   0.1690  0.7551  0.2759  11.00000  0.05    0.26
Q19   1   0.1081  0.7158  0.3561  11.00000  0.05    0.26
Q20   1   0.7711 -0.0298  0.5711  11.00000  0.05    0.25
;
_shelx_res_checksum              9689
####################################################################### 
# 
# This file contains crystal structure data downloaded from the 
# Cambridge Structural Database (CSD) hosted by the Cambridge 
# Crystallographic Data Centre (CCDC).
# 
# Full information about CCDC data access policies and citation 
# guidelines are available at http://www.ccdc.cam.ac.uk/access/V1 
# 
# Audit and citation data items may have been added by the CCDC. 
# Please retain this information to preserve the provenance of 
# this file and to allow appropriate attribution of the data. 
# 
#######################################################################

data_4b-2
_database_code_depnum_ccdc_archive 'CCDC 2203660'
loop_
_audit_author_name
_audit_author_address
'Arto Valkonen'
;University of Jyvaskyla
Finland
;
_audit_update_record             
;
2022-08-26 deposited with the CCDC.	2023-08-01 downloaded from the CCDC.
;

_audit_creation_method           SHELXL-2018/3
_shelx_SHELXL_version_number     2018/3
_chemical_name_systematic        ?
_chemical_name_common            ?
_chemical_melting_point          ?
_chemical_formula_moiety         'C20 H33 N2 O6 P S'
_chemical_formula_sum            'C20 H33 N2 O6 P S'
_chemical_formula_weight         460.51

loop_
_atom_type_symbol
_atom_type_description
_atom_type_scat_dispersion_real
_atom_type_scat_dispersion_imag
_atom_type_scat_source
C C 0.0033 0.0016 'International Tables Vol C Tables 4.2.6.8 and 6.1.1.4'
H H 0.0000 0.0000 'International Tables Vol C Tables 4.2.6.8 and 6.1.1.4'
N N 0.0061 0.0033 'International Tables Vol C Tables 4.2.6.8 and 6.1.1.4'
O O 0.0106 0.0060 'International Tables Vol C Tables 4.2.6.8 and 6.1.1.4'
P P 0.1023 0.0942 'International Tables Vol C Tables 4.2.6.8 and 6.1.1.4'
S S 0.1246 0.1234 'International Tables Vol C Tables 4.2.6.8 and 6.1.1.4'

_space_group_crystal_system      triclinic
_space_group_IT_number           2
_space_group_name_H-M_alt        'P -1'
_space_group_name_Hall           '-P 1'

_shelx_space_group_comment       
;
The symmetry employed for this shelxl refinement is uniquely defined
by the following loop, which should always be used as a source of
symmetry information in preference to the above space-group names.
They are only intended as comments.
;

loop_
_space_group_symop_operation_xyz
'x, y, z'
'-x, -y, -z'

_cell_length_a                   15.5581(5)
_cell_length_b                   16.4388(5)
_cell_length_c                   19.9240(5)
_cell_angle_alpha                94.181(2)
_cell_angle_beta                 98.983(2)
_cell_angle_gamma                90.241(2)
_cell_volume                     5019.2(3)
_cell_formula_units_Z            8
_cell_measurement_temperature    298(2)
_cell_measurement_reflns_used    8983
_cell_measurement_theta_min      2.1390
_cell_measurement_theta_max      23.2940

_exptl_crystal_description       block
_exptl_crystal_colour            colourless
_exptl_crystal_density_meas      ?
_exptl_crystal_density_method    ?
_exptl_crystal_density_diffrn    1.219
_exptl_crystal_F_000             1968
_exptl_transmission_factor_min   ?
_exptl_transmission_factor_max   ?
_exptl_crystal_size_max          0.510
_exptl_crystal_size_mid          0.400
_exptl_crystal_size_min          0.350
_exptl_absorpt_coefficient_mu    0.227
_shelx_estimated_absorpt_T_min   0.893
_shelx_estimated_absorpt_T_max   0.925
_exptl_absorpt_correction_type   analytical
_exptl_absorpt_correction_T_min  0.926
_exptl_absorpt_correction_T_max  0.944
_exptl_absorpt_process_details   
;
CrysAlisPro 1.171.40.67a (Rigaku Oxford Diffraction, 2019)
Analytical numeric absorption correction using a multifaceted crystal
model based on expressions derived by R.C. Clark & J.S. Reid.
(Clark, R. C. & Reid, J. S. (1995). Acta Cryst. A51, 887-897)
Empirical absorption correction using spherical harmonics,
 implemented in SCALE3 ABSPACK scaling algorithm.
;
_exptl_absorpt_special_details   ?
_diffrn_ambient_temperature      298(2)
_diffrn_radiation_wavelength     0.71073
_diffrn_radiation_type           MoK\a
_diffrn_source                   'micro-focus sealed X-ray tube'
_diffrn_measurement_device_type  'SuperNova, Single source at offset/far, Eos'
_diffrn_measurement_method       '\w scans'
_diffrn_detector_area_resol_mean 16.0107
_diffrn_reflns_number            45947
_diffrn_reflns_av_unetI/netI     0.0527
_diffrn_reflns_av_R_equivalents  0.0262
_diffrn_reflns_limit_h_min       -21
_diffrn_reflns_limit_h_max       21
_diffrn_reflns_limit_k_min       -21
_diffrn_reflns_limit_k_max       22
_diffrn_reflns_limit_l_min       -26
_diffrn_reflns_limit_l_max       26
_diffrn_reflns_theta_min         1.807
_diffrn_reflns_theta_max         29.928
_diffrn_reflns_theta_full        25.242
_diffrn_measured_fraction_theta_max 0.869
_diffrn_measured_fraction_theta_full 0.998
_diffrn_reflns_Laue_measured_fraction_max 0.869
_diffrn_reflns_Laue_measured_fraction_full 0.998
_diffrn_reflns_point_group_measured_fraction_max 0.869
_diffrn_reflns_point_group_measured_fraction_full 0.998
_reflns_number_total             25262
_reflns_number_gt                12431
_reflns_threshold_expression     'I > 2\s(I)'
_reflns_Friedel_coverage         0.000
_reflns_Friedel_fraction_max     .
_reflns_Friedel_fraction_full    .

_reflns_special_details          
;
 Reflections were merged by SHELXL according to the crystal
 class for the calculation of statistics and refinement.
 
 _reflns_Friedel_fraction is defined as the number of unique
 Friedel pairs measured divided by the number that would be
 possible theoretically, ignoring centric projections and
 systematic absences.
;

_computing_data_collection       'CrysAlisPro 1.171.40.67a (Rigaku OD, 2019)'
_computing_cell_refinement       'CrysAlisPro 1.171.40.67a (Rigaku OD, 2019)'
_computing_data_reduction        'CrysAlisPro 1.171.40.67a (Rigaku OD, 2019)'
_computing_structure_solution    'SHELXT (Sheldrick, 2015)'
_computing_structure_refinement  'SHELXL-2018/3 (Sheldrick, 2018)'
_computing_molecular_graphics    SHELXL-2018/3
_computing_publication_material  SHELXL-2018/3
_refine_special_details          ?
_refine_ls_structure_factor_coef Fsqd
_refine_ls_matrix_type           full
_refine_ls_weighting_scheme      calc
_refine_ls_weighting_details     
'w=1/[\s^2^(Fo^2^)+(0.0811P)^2^+1.2977P] where P=(Fo^2^+2Fc^2^)/3'
_atom_sites_solution_primary     ?
_atom_sites_solution_secondary   ?
_atom_sites_solution_hydrogens   mixed
_refine_ls_hydrogen_treatment    mixed
_refine_ls_extinction_method     none
_refine_ls_extinction_coef       .
_refine_ls_number_reflns         25262
_refine_ls_number_parameters     1197
_refine_ls_number_restraints     356
_refine_ls_R_factor_all          0.1386
_refine_ls_R_factor_gt           0.0680
_refine_ls_wR_factor_ref         0.2105
_refine_ls_wR_factor_gt          0.1662
_refine_ls_goodness_of_fit_ref   1.022
_refine_ls_restrained_S_all      1.038
_refine_ls_shift/su_max          0.001
_refine_ls_shift/su_mean         0.000

loop_
_atom_site_label
_atom_site_type_symbol
_atom_site_fract_x
_atom_site_fract_y
_atom_site_fract_z
_atom_site_U_iso_or_equiv
_atom_site_adp_type
_atom_site_occupancy
_atom_site_site_symmetry_order
_atom_site_calc_flag
_atom_site_refinement_flags_posn
_atom_site_refinement_flags_adp
_atom_site_refinement_flags_occupancy
_atom_site_disorder_assembly
_atom_site_disorder_group
S12 S -0.21729(7) 0.31739(8) 0.03951(6) 0.1219(4) Uani 1 1 d . . . . .
P1 P 0.13952(5) 0.37630(5) 0.24283(4) 0.0737(2) Uani 1 1 d . . . . .
O1 O 0.14177(15) 0.45066(12) 0.28818(10) 0.0844(6) Uani 1 1 d . . . . .
O10 O -0.03012(16) 0.28855(14) 0.07602(15) 0.1127(9) Uani 1 1 d . . . . .
O1A O 0.08520(17) 0.30470(13) 0.26439(12) 0.0926(7) Uani 1 1 d D . . . .
O1B O 0.22835(15) 0.33533(15) 0.23631(12) 0.1003(7) Uani 1 1 d D . . . .
O4C O 0.25841(15) 0.57823(13) 0.18906(13) 0.0952(7) Uani 1 1 d . . . . .
O5C O 0.36376(14) 0.50961(14) 0.14380(14) 0.0972(7) Uani 1 1 d . . . . .
N4 N 0.23164(14) 0.45428(13) 0.13146(11) 0.0636(6) Uani 1 1 d . . . . .
N9 N 0.00231(15) 0.40026(14) 0.14888(13) 0.0702(6) Uani 1 1 d D . . . .
H9 H -0.0166(19) 0.4486(13) 0.1656(15) 0.084 Uiso 1 1 d D U . . .
C2 C 0.09610(17) 0.39005(16) 0.15454(14) 0.0649(7) Uani 1 1 d . . . . .
H2 H 0.107184 0.340660 0.126781 0.078 Uiso 1 1 calc R U . . .
C3 C 0.13786(17) 0.46333(16) 0.12742(14) 0.0633(7) Uani 1 1 d . . . . .
H3 H 0.127758 0.512038 0.156361 0.076 Uiso 1 1 calc R U . . .
C5 C 0.2592(2) 0.39169(17) 0.08308(16) 0.0783(9) Uani 1 1 d . . . . .
H5A H 0.238825 0.338451 0.092398 0.094 Uiso 1 1 calc R U . . .
H5B H 0.322276 0.390978 0.088667 0.094 Uiso 1 1 calc R U . . .
C6 C 0.2229(3) 0.4091(2) 0.01053(18) 0.0964(11) Uani 1 1 d . . . . .
H6A H 0.238461 0.365651 -0.020744 0.116 Uiso 1 1 calc R U . . .
H6B H 0.247789 0.459778 -0.000340 0.116 Uiso 1 1 calc R U . . .
C7 C 0.1243(3) 0.4155(2) 0.00236(17) 0.1015(12) Uani 1 1 d . . . . .
H7A H 0.101999 0.430842 -0.043103 0.122 Uiso 1 1 calc R U . . .
H7B H 0.099108 0.362811 0.007920 0.122 Uiso 1 1 calc R U . . .
C8 C 0.0983(2) 0.4779(2) 0.05425(16) 0.0836(9) Uani 1 1 d . . . . .
H8A H 0.035426 0.477313 0.050500 0.100 Uiso 1 1 calc R U . . .
H8B H 0.116327 0.531586 0.044028 0.100 Uiso 1 1 calc R U . . .
C10 C -0.0534(2) 0.34843(18) 0.10789(17) 0.0771(8) Uani 1 1 d . . . . .
C11 C -0.1465(2) 0.36863(19) 0.10277(16) 0.0736(8) Uani 1 1 d . . . . .
C13 C -0.3032(3) 0.3660(3) 0.0646(2) 0.1263(16) Uani 1 1 d . . . . .
H13 H -0.360483 0.356834 0.043703 0.152 Uiso 1 1 calc R U . . .
C14 C -0.2793(3) 0.4187(3) 0.1177(3) 0.1255(15) Uani 1 1 d . . . . .
H14 H -0.318205 0.451187 0.138099 0.151 Uiso 1 1 calc R U . . .
C15 C -0.1886(2) 0.4205(2) 0.1401(2) 0.0961(11) Uani 1 1 d . . . . .
H15 H -0.161268 0.454199 0.176905 0.115 Uiso 1 1 calc R U . . .
C2A C 0.0357(9) 0.3201(9) 0.3228(6) 0.111(4) Uani 0.5 1 d D U P A 1
H2A H 0.073262 0.348711 0.360742 0.133 Uiso 0.5 1 calc R U P A 1
H2B H -0.013236 0.354888 0.309197 0.133 Uiso 0.5 1 calc R U P A 1
C3A C 0.0030(14) 0.2427(10) 0.3455(13) 0.117(4) Uani 0.5 1 d D U P A 1
H3A H -0.028253 0.254982 0.382780 0.176 Uiso 0.5 1 calc R U P A 1
H3B H -0.035138 0.214733 0.308306 0.176 Uiso 0.5 1 calc R U P A 1
H3C H 0.051304 0.208560 0.359817 0.176 Uiso 0.5 1 calc R U P A 1
C2D C 0.0085(8) 0.3122(9) 0.2925(6) 0.113(4) Uani 0.5 1 d D U P A 2
H2E H -0.041642 0.291963 0.260267 0.135 Uiso 0.5 1 calc R U P A 2
H2F H -0.001094 0.368291 0.307856 0.135 Uiso 0.5 1 calc R U P A 2
C3D C 0.0268(14) 0.2603(11) 0.3502(12) 0.131(5) Uani 0.5 1 d D U P A 2
H3G H -0.022129 0.260444 0.374138 0.197 Uiso 0.5 1 calc R U P A 2
H3H H 0.037226 0.205601 0.333432 0.197 Uiso 0.5 1 calc R U P A 2
H3I H 0.077393 0.281212 0.380575 0.197 Uiso 0.5 1 calc R U P A 2
C2B C 0.2912(12) 0.3013(14) 0.2874(11) 0.122(6) Uani 0.5 1 d D U P B 1
H2C H 0.314955 0.252070 0.268065 0.147 Uiso 0.5 1 calc R U P B 1
H2D H 0.262888 0.286754 0.325044 0.147 Uiso 0.5 1 calc R U P B 1
C3B C 0.3615(11) 0.3600(13) 0.3125(10) 0.139(6) Uani 0.5 1 d D U P B 1
H3D H 0.402786 0.336551 0.346394 0.209 Uiso 0.5 1 calc R U P B 1
H3E H 0.390036 0.373753 0.275331 0.209 Uiso 0.5 1 calc R U P B 1
H3F H 0.338066 0.408373 0.332204 0.209 Uiso 0.5 1 calc R U P B 1
C2E C 0.2869(11) 0.3241(15) 0.2995(11) 0.126(6) Uani 0.5 1 d D U P B 2
H2G H 0.282375 0.268538 0.312158 0.151 Uiso 0.5 1 calc R U P B 2
H2H H 0.272283 0.360974 0.336101 0.151 Uiso 0.5 1 calc R U P B 2
C3E C 0.3749(11) 0.3414(15) 0.2871(10) 0.146(6) Uani 0.5 1 d D U P B 2
H3J H 0.415566 0.334559 0.327734 0.219 Uiso 0.5 1 calc R U P B 2
H3K H 0.388577 0.304437 0.250801 0.219 Uiso 0.5 1 calc R U P B 2
H3L H 0.378533 0.396438 0.274631 0.219 Uiso 0.5 1 calc R U P B 2
C4C C 0.2829(2) 0.51974(18) 0.15776(16) 0.0724(8) Uani 1 1 d . . . . .
C6C C 0.4292(3) 0.5751(2) 0.1602(2) 0.1097(13) Uani 1 1 d . . . . .
C7C C 0.4517(4) 0.5900(4) 0.2363(3) 0.181(3) Uani 1 1 d . . . . .
H7C H 0.494629 0.633035 0.247156 0.271 Uiso 1 1 calc R U . . .
H7D H 0.400363 0.605437 0.255007 0.271 Uiso 1 1 calc R U . . .
H7E H 0.474482 0.541089 0.255359 0.271 Uiso 1 1 calc R U . . .
C8C C 0.5038(3) 0.5384(4) 0.1284(4) 0.199(3) Uani 1 1 d . . . . .
H8C H 0.552068 0.576337 0.135747 0.299 Uiso 1 1 calc R U . . .
H8D H 0.521202 0.488808 0.148869 0.299 Uiso 1 1 calc R U . . .
H8E H 0.485469 0.526928 0.080322 0.299 Uiso 1 1 calc R U . . .
C9C C 0.3972(3) 0.6513(3) 0.1288(2) 0.1371(17) Uani 1 1 d . . . . .
H9A H 0.441070 0.693445 0.140278 0.206 Uiso 1 1 calc R U . . .
H9B H 0.384689 0.641073 0.080232 0.206 Uiso 1 1 calc R U . . .
H9C H 0.345219 0.668509 0.145865 0.206 Uiso 1 1 calc R U . . .
S27 S 0.32961(8) 0.70938(6) 0.44276(5) 0.1083(4) Uani 1 1 d . U . . .
P16 P -0.02743(5) 0.64002(4) 0.23296(4) 0.0661(2) Uani 1 1 d . . . . .
O16 O -0.03349(14) 0.56328(11) 0.19117(9) 0.0761(5) Uani 1 1 d . . . . .
O25 O 0.14680(17) 0.73988(14) 0.39220(12) 0.0982(7) Uani 1 1 d . . . . .
O16A O 0.02499(19) 0.70889(13) 0.20657(11) 0.0977(8) Uani 1 1 d D . . . .
O16B O -0.11532(15) 0.68162(13) 0.24078(10) 0.0866(6) Uani 1 1 d D . . . .
O19C O -0.13387(15) 0.43778(13) 0.32074(13) 0.0959(7) Uani 1 1 d . . . . .
O20C O -0.23839(15) 0.51160(14) 0.36224(12) 0.0926(7) Uani 1 1 d . . . . .
N19 N -0.11165(15) 0.57152(14) 0.35443(12) 0.0663(6) Uani 1 1 d . . . . .
N24 N 0.11461(16) 0.62298(14) 0.32603(11) 0.0639(6) Uani 1 1 d D . . . .
H24 H 0.1344(18) 0.5757(13) 0.3111(14) 0.077 Uiso 1 1 d D U . . .
C17 C 0.02186(18) 0.63395(15) 0.32072(12) 0.0606(7) Uani 1 1 d . . . . .
H17 H 0.012249 0.685901 0.345619 0.073 Uiso 1 1 calc R U . . .
C18 C -0.01737(18) 0.56484(16) 0.35631(13) 0.0613(7) Uani 1 1 d . . . . .
H18 H -0.006572 0.512854 0.331947 0.074 Uiso 1 1 calc R U . . .
C20 C -0.1380(2) 0.64225(19) 0.39570(17) 0.0838(9) Uani 1 1 d . . . . .
H20A H -0.200849 0.641702 0.392950 0.101 Uiso 1 1 calc R U . . .
H20B H -0.121033 0.692192 0.377837 0.101 Uiso 1 1 calc R U . . .
C21 C -0.0958(3) 0.6402(2) 0.46949(17) 0.0987(11) Uani 1 1 d . . . . .
H21A H -0.109486 0.689784 0.494956 0.118 Uiso 1 1 calc R U . . .
H21B H -0.119319 0.594373 0.489133 0.118 Uiso 1 1 calc R U . . .
C22 C 0.0022(3) 0.6327(2) 0.47569(16) 0.0949(11) Uani 1 1 d . . . . .
H22A H 0.026826 0.682648 0.463098 0.114 Uiso 1 1 calc R U . . .
H22B H 0.026569 0.625201 0.522647 0.114 Uiso 1 1 calc R U . . .
C23 C 0.0261(2) 0.56181(19) 0.43043(14) 0.0777(8) Uani 1 1 d . . . . .
H23A H 0.009179 0.511393 0.447578 0.093 Uiso 1 1 calc R U . . .
H23B H 0.088808 0.561652 0.432214 0.093 Uiso 1 1 calc R U . . .
C25 C 0.1702(2) 0.67442(19) 0.36834(15) 0.0733(8) Uani 1 1 d . . . . .
C26 C 0.2595(2) 0.6473(2) 0.38668(15) 0.0787(9) Uani 1 1 d . U . . .
C28 C 0.4086(3) 0.6425(3) 0.44328(19) 0.1125(13) Uani 1 1 d . U . . .
H28 H 0.463959 0.651922 0.468094 0.135 Uiso 1 1 calc R U . . .
C29 C 0.3857(3) 0.5745(3) 0.4051(2) 0.1381(16) Uani 1 1 d . U . . .
H29 H 0.422420 0.530564 0.400735 0.166 Uiso 1 1 calc R U . . .
C30 C 0.2980(2) 0.5764(3) 0.3715(2) 0.1198(14) Uani 1 1 d . U . . .
H30 H 0.270631 0.533918 0.342516 0.144 Uiso 1 1 calc R U . . .
C17A C 0.0609(13) 0.7033(14) 0.1445(8) 0.107(4) Uani 0.5 1 d D U P C 1
H17A H 0.123616 0.699285 0.155184 0.128 Uiso 0.5 1 calc R U P C 1
H17B H 0.038803 0.654054 0.117484 0.128 Uiso 0.5 1 calc R U P C 1
C18A C 0.0406(9) 0.7700(11) 0.1066(9) 0.112(3) Uani 0.5 1 d D U P C 1
H18A H 0.065862 0.763741 0.065616 0.168 Uiso 0.5 1 calc R U P C 1
H18B H -0.021486 0.773665 0.095161 0.168 Uiso 0.5 1 calc R U P C 1
H18C H 0.063303 0.818884 0.132850 0.168 Uiso 0.5 1 calc R U P C 1
C17D C 0.0817(14) 0.6962(16) 0.1593(9) 0.112(4) Uani 0.5 1 d D U P C 2
H17C H 0.140567 0.694124 0.183877 0.135 Uiso 0.5 1 calc R U P C 2
H17D H 0.068215 0.643473 0.134756 0.135 Uiso 0.5 1 calc R U P C 2
C18D C 0.0796(9) 0.7544(12) 0.1126(9) 0.131(4) Uani 0.5 1 d D U P C 2
H18D H 0.120492 0.740872 0.082281 0.197 Uiso 0.5 1 calc R U P C 2
H18E H 0.022111 0.756085 0.086894 0.197 Uiso 0.5 1 calc R U P C 2
H18F H 0.094612 0.806841 0.136117 0.197 Uiso 0.5 1 calc R U P C 2
C17B C -0.1845(8) 0.6968(18) 0.1872(9) 0.114(4) Uani 0.5 1 d D U P D 1
H17E H -0.195759 0.754844 0.189085 0.137 Uiso 0.5 1 calc R U P D 1
H17F H -0.165417 0.681983 0.143876 0.137 Uiso 0.5 1 calc R U P D 1
C18B C -0.2638(8) 0.6541(8) 0.1891(7) 0.138(4) Uani 0.5 1 d D U P D 1
H18G H -0.306589 0.667623 0.151537 0.207 Uiso 0.5 1 calc R U P D 1
H18H H -0.254006 0.596400 0.185851 0.207 Uiso 0.5 1 calc R U P D 1
H18I H -0.284402 0.669388 0.231139 0.207 Uiso 0.5 1 calc R U P D 1
C17E C -0.1858(8) 0.6757(19) 0.1852(8) 0.119(5) Uani 0.5 1 d D U P D 2
H17G H -0.191788 0.620403 0.164177 0.143 Uiso 0.5 1 calc R U P D 2
H17H H -0.176103 0.712284 0.150988 0.143 Uiso 0.5 1 calc R U P D 2
C18E C -0.2621(8) 0.6981(8) 0.2136(6) 0.125(4) Uani 0.5 1 d D U P D 2
H18J H -0.311686 0.695081 0.178117 0.187 Uiso 0.5 1 calc R U P D 2
H18K H -0.270646 0.661397 0.247375 0.187 Uiso 0.5 1 calc R U P D 2
H18L H -0.255046 0.752774 0.234257 0.187 Uiso 0.5 1 calc R U P D 2
C19C C -0.1590(2) 0.5008(2) 0.34422(15) 0.0713(8) Uani 1 1 d . . . . .
C21C C -0.2978(2) 0.4423(3) 0.3639(2) 0.1015(11) Uani 1 1 d . U . . .
C22C C -0.2546(3) 0.3790(3) 0.4079(3) 0.161(2) Uani 1 1 d . U . . .
H22C H -0.294491 0.334403 0.408224 0.241 Uiso 1 1 calc R U . . .
H22D H -0.203971 0.359407 0.390130 0.241 Uiso 1 1 calc R U . . .
H22E H -0.237594 0.402806 0.453555 0.241 Uiso 1 1 calc R U . . .
C23C C -0.3715(3) 0.4838(3) 0.3943(3) 0.1497(19) Uani 1 1 d . U . . .
H23C H -0.415545 0.444010 0.398063 0.224 Uiso 1 1 calc R U . . .
H23D H -0.349380 0.508928 0.438658 0.224 Uiso 1 1 calc R U . . .
H23E H -0.396256 0.524670 0.365325 0.224 Uiso 1 1 calc R U . . .
C24C C -0.3279(3) 0.4072(3) 0.2914(3) 0.1461(18) Uani 1 1 d . U . . .
H24A H -0.366828 0.361819 0.291770 0.219 Uiso 1 1 calc R U . . .
H24B H -0.357584 0.448409 0.265255 0.219 Uiso 1 1 calc R U . . .
H24C H -0.278442 0.389238 0.271285 0.219 Uiso 1 1 calc R U . . .
S42 S 0.64855(8) 0.79025(8) 0.53963(5) 0.1152(4) Uani 1 1 d . . . . .
P31 P 0.38065(5) 0.86900(5) 0.74715(4) 0.0735(2) Uani 1 1 d . . . . .
O31 O 0.39351(15) 0.94265(13) 0.79302(11) 0.0880(6) Uani 1 1 d . . . . .
O40 O 0.47902(14) 0.77239(14) 0.58345(12) 0.0943(7) Uani 1 1 d . . . . .
O31A O 0.44165(16) 0.79787(14) 0.76945(12) 0.0978(7) Uani 1 1 d D . . . .
O31B O 0.28836(16) 0.82857(16) 0.73772(14) 0.1042(8) Uani 1 1 d D . . . .
O34C O 0.23820(13) 1.07263(13) 0.67937(13) 0.0923(7) Uani 1 1 d . . . . .
O35C O 0.12035(12) 0.99779(12) 0.62883(12) 0.0845(6) Uani 1 1 d . . . . .
N34 N 0.25292(15) 0.94871(14) 0.62615(14) 0.0767(7) Uani 1 1 d . . . . .
N39 N 0.48630(14) 0.88648(14) 0.65469(12) 0.0637(6) Uani 1 1 d D . . . .
H39 H 0.5156(17) 0.9292(13) 0.6738(14) 0.076 Uiso 1 1 d D U . . .
C32 C 0.39456(16) 0.88318(16) 0.65996(14) 0.0652(7) Uani 1 1 d . . . . .
H32 H 0.368771 0.835536 0.631337 0.078 Uiso 1 1 calc R U . . .
C33 C 0.34769(17) 0.95957(17) 0.63299(15) 0.0672(7) Uani 1 1 d . . . . .
H33 H 0.364735 1.005373 0.666833 0.081 Uiso 1 1 calc R U . . .
C35 C 0.2159(2) 0.8877(2) 0.5703(2) 0.0996(12) Uani 1 1 d . U . . .
H35A H 0.153128 0.884884 0.567607 0.119 Uiso 1 1 calc R U . . .
H35B H 0.238873 0.834338 0.579848 0.119 Uiso 1 1 calc R U . . .
C36 C 0.2385(3) 0.9111(3) 0.5027(2) 0.1180(14) Uani 1 1 d . U . . .
H36A H 0.218112 0.868432 0.467457 0.142 Uiso 1 1 calc R U . . .
H36B H 0.209038 0.960985 0.490325 0.142 Uiso 1 1 calc R U . . .
C37 C 0.3350(3) 0.9233(3) 0.5065(2) 0.1122(13) Uani 1 1 d . U . . .
H37A H 0.346986 0.943461 0.464267 0.135 Uiso 1 1 calc R U . . .
H37B H 0.363806 0.871531 0.512134 0.135 Uiso 1 1 calc R U . . .
C38 C 0.3703(2) 0.9832(2) 0.56522(17) 0.0888(10) Uani 1 1 d . . . . .
H38A H 0.347116 1.036731 0.556224 0.107 Uiso 1 1 calc R U . . .
H38B H 0.433106 0.986907 0.568569 0.107 Uiso 1 1 calc R U . . .
C40 C 0.52024(19) 0.83226(18) 0.61313(14) 0.0685(7) Uani 1 1 d . . . . .
C41 C 0.61021(19) 0.84755(19) 0.60315(14) 0.0688(8) Uani 1 1 d . . . . .
C43 C 0.7456(3) 0.8391(3) 0.5563(2) 0.1179(15) Uani 1 1 d . . . . .
H43 H 0.791139 0.827627 0.532166 0.142 Uiso 1 1 calc R U . . .
C44 C 0.7501(3) 0.8960(3) 0.6079(2) 0.1097(12) Uani 1 1 d . . . . .
H44 H 0.799053 0.928637 0.623793 0.132 Uiso 1 1 calc R U . . .
C45 C 0.6723(2) 0.9009(2) 0.63550(18) 0.0858(9) Uani 1 1 d . . . . .
H45 H 0.664289 0.937005 0.672093 0.103 Uiso 1 1 calc R U . . .
C32A C 0.5001(12) 0.8001(13) 0.8348(8) 0.145(5) Uani 0.5 1 d D U P E 1
H32A H 0.559250 0.808353 0.826491 0.174 Uiso 0.5 1 calc R U P E 1
H32B H 0.485671 0.846783 0.863304 0.174 Uiso 0.5 1 calc R U P E 1
C33A C 0.4976(10) 0.7324(9) 0.8694(9) 0.151(4) Uani 0.5 1 d D U P E 1
H33A H 0.537642 0.739046 0.911339 0.226 Uiso 0.5 1 calc R U P E 1
H33B H 0.439753 0.724378 0.879189 0.226 Uiso 0.5 1 calc R U P E 1
H33C H 0.513473 0.685874 0.842306 0.226 Uiso 0.5 1 calc R U P E 1
C32D C 0.5199(11) 0.8098(14) 0.8138(9) 0.142(5) Uani 0.5 1 d D U P E 2
H32C H 0.567293 0.802377 0.787642 0.171 Uiso 0.5 1 calc R U P E 2
H32D H 0.522886 0.865804 0.833047 0.171 Uiso 0.5 1 calc R U P E 2
C33D C 0.5326(10) 0.7599(10) 0.8656(9) 0.166(5) Uani 0.5 1 d D U P E 2
H33D H 0.587898 0.772550 0.893317 0.250 Uiso 0.5 1 calc R U P E 2
H33E H 0.487157 0.767754 0.892896 0.250 Uiso 0.5 1 calc R U P E 2
H33F H 0.531664 0.704184 0.847389 0.250 Uiso 0.5 1 calc R U P E 2
C32B C 0.2359(10) 0.7973(12) 0.7883(9) 0.151(5) Uani 0.5 1 d D U P F 1
H32E H 0.203121 0.748349 0.769539 0.181 Uiso 0.5 1 calc R U P F 1
H32F H 0.273133 0.785671 0.830153 0.181 Uiso 0.5 1 calc R U P F 1
C33B C 0.1818(9) 0.8603(8) 0.7992(11) 0.162(5) Uani 0.5 1 d D U P F 1
H33G H 0.145211 0.845992 0.831289 0.243 Uiso 0.5 1 calc R U P F 1
H33H H 0.215825 0.908089 0.817144 0.243 Uiso 0.5 1 calc R U P F 1
H33I H 0.146365 0.871062 0.757009 0.243 Uiso 0.5 1 calc R U P F 1
C32E C 0.2499(9) 0.8257(13) 0.8011(8) 0.150(5) Uani 0.5 1 d D U P F 2
H32G H 0.273652 0.779005 0.824371 0.180 Uiso 0.5 1 calc R U P F 2
H32H H 0.269481 0.874080 0.830379 0.180 Uiso 0.5 1 calc R U P F 2
C33E C 0.1627(8) 0.8210(10) 0.7953(11) 0.161(5) Uani 0.5 1 d D U P F 2
H33J H 0.146367 0.819518 0.839675 0.241 Uiso 0.5 1 calc R U P F 2
H33K H 0.137628 0.867740 0.773964 0.241 Uiso 0.5 1 calc R U P F 2
H33L H 0.141816 0.772269 0.767931 0.241 Uiso 0.5 1 calc R U P F 2
C34C C 0.20668(18) 1.01212(18) 0.64751(17) 0.0718(8) Uani 1 1 d . . . . .
C36C C 0.05677(19) 1.0620(2) 0.63638(18) 0.0817(9) Uani 1 1 d . U . . .
C37C C 0.0744(3) 1.1299(2) 0.5929(3) 0.1264(15) Uani 1 1 d . U . . .
H37C H 0.033310 1.172581 0.597202 0.190 Uiso 1 1 calc R U . . .
H37D H 0.132363 1.151133 0.607792 0.190 Uiso 1 1 calc R U . . .
H37E H 0.068798 1.109006 0.546133 0.190 Uiso 1 1 calc R U . . .
C38C C -0.0277(2) 1.0179(2) 0.6081(2) 0.1065(12) Uani 1 1 d . U . . .
H38C H -0.075202 1.054501 0.610378 0.160 Uiso 1 1 calc R U . . .
H38D H -0.026886 0.998738 0.561510 0.160 Uiso 1 1 calc R U . . .
H38E H -0.034732 0.972313 0.634367 0.160 Uiso 1 1 calc R U . . .
C39C C 0.0593(3) 1.0911(3) 0.7101(2) 0.1395(18) Uani 1 1 d . U . . .
H39A H 0.017120 1.133040 0.713603 0.209 Uiso 1 1 calc R U . . .
H39B H 0.046110 1.046307 0.735300 0.209 Uiso 1 1 calc R U . . .
H39C H 0.116300 1.112600 0.728409 0.209 Uiso 1 1 calc R U . . .
P46 P 0.56868(6) 1.11646(5) 0.76172(4) 0.0702(2) Uani 1 1 d . . . . .
S57 S 0.29060(7) 1.18536(8) 0.96251(5) 0.1122(4) Uani 1 1 d . U . . .
O46 O 0.55358(15) 1.04300(12) 0.71609(11) 0.0851(6) Uani 1 1 d . . . . .
O55 O 0.46635(17) 1.20680(14) 0.92948(14) 0.1039(8) Uani 1 1 d . . . . .
O46A O 0.50817(17) 1.18898(13) 0.73991(12) 0.0948(7) Uani 1 1 d D . . . .
O46B O 0.66121(15) 1.15623(14) 0.77096(11) 0.0922(7) Uani 1 1 d D . . . .
O49C O 0.70720(15) 0.91844(13) 0.81824(13) 0.0932(7) Uani 1 1 d . . . . .
O50C O 0.82835(14) 0.98876(12) 0.86801(12) 0.0857(6) Uani 1 1 d . . . . .
N49 N 0.69929(14) 1.03938(12) 0.87888(12) 0.0622(6) Uani 1 1 d . . . . .
N54 N 0.46382(16) 1.09692(14) 0.85373(12) 0.0672(6) Uani 1 1 d D . . . .
H54 H 0.4342(17) 1.0535(14) 0.8305(14) 0.081 Uiso 1 1 d D U . . .
C47 C 0.55586(18) 1.10365(16) 0.84950(14) 0.0624(7) Uani 1 1 d . . . . .
H47 H 0.579167 1.152825 0.877258 0.075 Uiso 1 1 calc R U . . .
C48 C 0.60576(18) 1.03001(16) 0.87832(14) 0.0637(7) Uani 1 1 d . . . . .
H48 H 0.585714 0.981676 0.848103 0.076 Uiso 1 1 calc R U . . .
C50 C 0.7428(2) 1.10229(17) 0.92935(16) 0.0756(8) Uani 1 1 d . . . . .
H50A H 0.719888 1.155447 0.918767 0.091 Uiso 1 1 calc R U . . .
H50B H 0.804695 1.103225 0.927433 0.091 Uiso 1 1 calc R U . . .
C51 C 0.7281(3) 1.0846(2) 1.00050(17) 0.0987(11) Uani 1 1 d . . . . .
H51A H 0.756742 1.034365 1.012980 0.118 Uiso 1 1 calc R U . . .
H51B H 0.753487 1.128363 1.032897 0.118 Uiso 1 1 calc R U . . .
C52 C 0.6325(3) 1.0767(3) 1.00366(18) 0.1035(12) Uani 1 1 d . . . . .
H52A H 0.605174 1.129141 0.997153 0.124 Uiso 1 1 calc R U . . .
H52B H 0.624636 1.060773 1.048256 0.124 Uiso 1 1 calc R U . . .
C53 C 0.5892(2) 1.0141(2) 0.94951(17) 0.0877(10) Uani 1 1 d . . . . .
H53A H 0.526964 1.013903 0.950070 0.105 Uiso 1 1 calc R U . . .
H53B H 0.610525 0.960460 0.960306 0.105 Uiso 1 1 calc R U . . .
C55 C 0.4263(2) 1.14910(18) 0.89520(16) 0.0750(8) Uani 1 1 d . . . . .
C56 C 0.3339(2) 1.1339(2) 0.89854(16) 0.0756(8) Uani 1 1 d . U . . .
C58 C 0.1914(3) 1.1420(3) 0.9347(2) 0.1213(14) Uani 1 1 d . U . . .
H58 H 0.142675 1.152862 0.955384 0.146 Uiso 1 1 calc R U . . .
C59 C 0.1912(3) 1.0906(3) 0.8798(2) 0.1124(12) Uani 1 1 d . U . . .
H59 H 0.142183 1.061340 0.858055 0.135 Uiso 1 1 calc R U . . .
C60 C 0.2736(2) 1.0852(2) 0.85811(18) 0.0883(9) Uani 1 1 d . U . . .
H60 H 0.284899 1.052227 0.820645 0.106 Uiso 1 1 calc R U . . .
C47A C 0.4213(5) 1.1810(5) 0.7097(4) 0.093(2) Uiso 0.5 1 d D U P G 1
H47A H 0.382885 1.208165 0.737780 0.112 Uiso 0.5 1 calc R U P G 1
H47B H 0.403480 1.124209 0.699711 0.112 Uiso 0.5 1 calc R U P G 1
C48A C 0.4244(10) 1.2234(9) 0.6457(6) 0.167(5) Uiso 0.5 1 d D U P G 1
H48A H 0.367388 1.222559 0.618960 0.251 Uiso 0.5 1 calc R U P G 1
H48B H 0.443729 1.278869 0.657410 0.251 Uiso 0.5 1 calc R U P G 1
H48C H 0.464109 1.195789 0.619738 0.251 Uiso 0.5 1 calc R U P G 1
C47D C 0.4458(8) 1.1801(7) 0.6762(6) 0.151(4) Uiso 0.5 1 d D U P G 2
H47C H 0.479003 1.171395 0.639033 0.181 Uiso 0.5 1 calc R U P G 2
H47D H 0.411779 1.130741 0.677106 0.181 Uiso 0.5 1 calc R U P G 2
C48D C 0.3856(6) 1.2449(5) 0.6596(5) 0.112(3) Uiso 0.5 1 d D U P G 2
H48D H 0.349399 1.230231 0.616766 0.167 Uiso 0.5 1 calc R U P G 2
H48E H 0.349908 1.253329 0.694571 0.167 Uiso 0.5 1 calc R U P G 2
H48F H 0.417489 1.294199 0.656295 0.167 Uiso 0.5 1 calc R U P G 2
C47B C 0.7033(5) 1.1556(6) 0.7069(4) 0.096(3) Uiso 0.5 1 d D U P H 1
H47E H 0.662552 1.130560 0.669155 0.116 Uiso 0.5 1 calc R U P H 1
H47F H 0.712466 1.211720 0.697227 0.116 Uiso 0.5 1 calc R U P H 1
C48B C 0.7795(7) 1.1168(7) 0.7087(7) 0.112(3) Uiso 0.5 1 d D U P H 1
H48G H 0.800077 1.120188 0.666011 0.169 Uiso 0.5 1 calc R U P H 1
H48H H 0.821390 1.142039 0.744803 0.169 Uiso 0.5 1 calc R U P H 1
H48I H 0.771325 1.060632 0.716646 0.169 Uiso 0.5 1 calc R U P H 1
C47E C 0.7057(5) 1.1880(5) 0.7221(4) 0.0780(19) Uiso 0.5 1 d D U P H 2
H47G H 0.668617 1.184923 0.678082 0.094 Uiso 0.5 1 calc R U P H 2
H47H H 0.721521 1.244704 0.735151 0.094 Uiso 0.5 1 calc R U P H 2
C48E C 0.7801(8) 1.1427(8) 0.7181(9) 0.147(5) Uiso 0.5 1 d D U P H 2
H48J H 0.811066 1.163723 0.684935 0.221 Uiso 0.5 1 calc R U P H 2
H48K H 0.816631 1.146264 0.761792 0.221 Uiso 0.5 1 calc R U P H 2
H48L H 0.763904 1.086683 0.704913 0.221 Uiso 0.5 1 calc R U P H 2
C49C C 0.7420(2) 0.97693(17) 0.85267(15) 0.0669(7) Uani 1 1 d . . . . .
C51C C 0.8896(2) 0.9247(2) 0.85555(19) 0.0888(10) Uani 1 1 d . . . . .
C52C C 0.8874(3) 0.9083(3) 0.7799(2) 0.1433(18) Uani 1 1 d . . . . .
H52C H 0.927763 0.866052 0.771612 0.215 Uiso 1 1 calc R U . . .
H52D H 0.829804 0.891185 0.758902 0.215 Uiso 1 1 calc R U . . .
H52E H 0.903409 0.957152 0.760936 0.215 Uiso 1 1 calc R U . . .
C53C C 0.9753(3) 0.9627(3) 0.8885(3) 0.166(2) Uani 1 1 d . . . . .
H53C H 1.021222 0.924989 0.883260 0.250 Uiso 1 1 calc R U . . .
H53D H 0.985415 1.011606 0.867202 0.250 Uiso 1 1 calc R U . . .
H53E H 0.974140 0.975666 0.936113 0.250 Uiso 1 1 calc R U . . .
C54C C 0.8683(3) 0.8488(3) 0.8866(3) 0.1478(19) Uani 1 1 d . . . . .
H54A H 0.909275 0.807396 0.877808 0.222 Uiso 1 1 calc R U . . .
H54B H 0.871259 0.859915 0.934842 0.222 Uiso 1 1 calc R U . . .
H54C H 0.810603 0.830252 0.866988 0.222 Uiso 1 1 calc R U . . .

loop_
_atom_site_aniso_label
_atom_site_aniso_U_11
_atom_site_aniso_U_22
_atom_site_aniso_U_33
_atom_site_aniso_U_23
_atom_site_aniso_U_13
_atom_site_aniso_U_12
S12 0.0872(7) 0.1475(10) 0.1164(8) -0.0143(7) -0.0178(6) -0.0284(7)
P1 0.0747(5) 0.0659(5) 0.0758(5) 0.0108(4) -0.0061(4) 0.0081(4)
O1 0.0987(16) 0.0717(13) 0.0744(13) 0.0011(10) -0.0105(11) -0.0013(11)
O10 0.0929(17) 0.0767(15) 0.149(2) -0.0374(15) -0.0200(15) 0.0049(13)
O1A 0.1125(19) 0.0657(13) 0.1013(17) 0.0136(12) 0.0193(14) 0.0019(13)
O1B 0.0840(15) 0.1145(18) 0.1024(17) 0.0392(14) -0.0007(13) 0.0359(14)
O4C 0.0952(16) 0.0735(14) 0.1085(18) -0.0304(13) 0.0076(13) -0.0084(12)
O5C 0.0654(14) 0.0812(14) 0.138(2) -0.0130(14) 0.0054(13) -0.0072(12)
N4 0.0595(13) 0.0534(12) 0.0717(15) -0.0063(11) -0.0046(11) 0.0064(10)
N9 0.0601(14) 0.0595(14) 0.0831(17) -0.0057(12) -0.0080(12) 0.0031(11)
C2 0.0619(16) 0.0540(15) 0.0721(18) -0.0049(13) -0.0067(13) 0.0064(13)
C3 0.0612(16) 0.0558(15) 0.0669(17) 0.0002(13) -0.0068(13) 0.0114(13)
C5 0.077(2) 0.0603(17) 0.094(2) -0.0091(16) 0.0092(17) 0.0107(15)
C6 0.119(3) 0.088(2) 0.081(2) -0.0111(18) 0.019(2) 0.010(2)
C7 0.116(3) 0.113(3) 0.065(2) -0.001(2) -0.0138(19) 0.001(2)
C8 0.079(2) 0.092(2) 0.074(2) 0.0168(18) -0.0101(16) 0.0112(18)
C10 0.077(2) 0.0575(17) 0.088(2) -0.0006(16) -0.0115(16) -0.0031(15)
C11 0.0652(18) 0.0727(19) 0.079(2) 0.0142(16) -0.0046(15) -0.0103(15)
C13 0.064(2) 0.202(5) 0.112(3) 0.039(3) 0.000(2) -0.024(3)
C14 0.073(3) 0.186(5) 0.119(4) 0.018(3) 0.017(2) 0.006(3)
C15 0.069(2) 0.119(3) 0.097(3) -0.002(2) 0.0081(19) -0.006(2)
C2A 0.123(8) 0.078(5) 0.140(8) -0.005(7) 0.050(7) -0.003(6)
C3A 0.145(10) 0.097(7) 0.118(7) -0.002(6) 0.054(7) -0.038(6)
C2D 0.116(8) 0.075(5) 0.149(8) 0.001(7) 0.032(7) 0.002(5)
C3D 0.159(11) 0.129(10) 0.114(7) -0.028(8) 0.063(8) -0.019(9)
C2B 0.094(6) 0.138(11) 0.134(8) 0.064(8) -0.010(6) 0.026(6)
C3B 0.111(8) 0.133(9) 0.160(12) 0.018(9) -0.024(7) 0.008(7)
C2E 0.084(5) 0.145(12) 0.146(8) 0.056(8) -0.010(5) 0.034(6)
C3E 0.097(7) 0.176(13) 0.164(12) 0.040(10) 0.006(7) 0.015(8)
C4C 0.0685(19) 0.0652(18) 0.077(2) -0.0003(15) -0.0060(15) 0.0012(15)
C6C 0.079(2) 0.096(3) 0.145(4) 0.006(3) -0.008(2) -0.025(2)
C7C 0.155(5) 0.195(5) 0.160(5) 0.019(4) -0.074(4) -0.065(4)
C8C 0.085(3) 0.172(5) 0.342(9) -0.031(6) 0.059(5) -0.034(3)
C9C 0.153(4) 0.111(3) 0.146(4) 0.030(3) 0.012(3) -0.034(3)
S27 0.1164(8) 0.1020(7) 0.0949(7) 0.0124(5) -0.0209(6) -0.0453(6)
P16 0.0867(5) 0.0584(4) 0.0515(4) 0.0076(3) 0.0044(4) 0.0032(4)
O16 0.0947(15) 0.0662(12) 0.0621(12) -0.0020(9) -0.0009(10) 0.0044(11)
O25 0.1182(19) 0.0674(14) 0.1001(17) -0.0134(12) -0.0008(14) -0.0180(13)
O16A 0.157(2) 0.0765(14) 0.0644(13) 0.0111(11) 0.0292(14) -0.0168(15)
O16B 0.0977(16) 0.0912(15) 0.0685(13) 0.0137(11) 0.0014(11) 0.0296(13)
O19C 0.0936(16) 0.0678(13) 0.132(2) -0.0091(13) 0.0421(15) -0.0073(12)
O20C 0.0786(15) 0.0963(16) 0.1076(17) 0.0075(13) 0.0286(13) 0.0004(13)
N19 0.0730(15) 0.0601(13) 0.0679(15) 0.0064(11) 0.0168(12) 0.0082(12)
N24 0.0752(16) 0.0578(13) 0.0569(13) 0.0008(11) 0.0064(11) -0.0069(12)
C17 0.0784(19) 0.0525(14) 0.0498(14) 0.0021(11) 0.0073(13) -0.0001(13)
C18 0.0731(18) 0.0551(15) 0.0572(16) 0.0093(12) 0.0123(13) 0.0044(13)
C20 0.096(2) 0.0713(19) 0.087(2) 0.0025(17) 0.0257(18) 0.0183(17)
C21 0.137(3) 0.091(2) 0.073(2) -0.0051(18) 0.035(2) 0.013(2)
C22 0.120(3) 0.108(3) 0.0550(19) 0.0066(18) 0.0100(18) 0.002(2)
C23 0.089(2) 0.086(2) 0.0620(18) 0.0254(16) 0.0129(15) 0.0099(17)
C25 0.090(2) 0.0684(19) 0.0597(17) 0.0057(15) 0.0054(15) -0.0212(17)
C26 0.081(2) 0.094(2) 0.0583(17) 0.0008(16) 0.0057(15) -0.0259(18)
C28 0.092(2) 0.157(3) 0.081(2) -0.002(2) -0.0055(19) -0.039(3)
C29 0.091(3) 0.187(4) 0.121(3) -0.045(3) -0.007(2) 0.012(3)
C30 0.078(2) 0.159(3) 0.106(3) -0.046(3) -0.010(2) -0.001(2)
C17A 0.124(9) 0.094(6) 0.115(7) 0.036(5) 0.045(7) 0.008(6)
C18A 0.119(9) 0.123(7) 0.103(6) 0.046(5) 0.029(7) 0.019(7)
C17D 0.104(8) 0.102(6) 0.141(8) 0.027(6) 0.041(7) 0.029(5)
C18D 0.155(11) 0.136(9) 0.121(7) 0.040(7) 0.068(9) -0.003(9)
C17B 0.100(5) 0.144(11) 0.094(5) 0.030(6) -0.006(5) 0.017(5)
C18B 0.099(6) 0.167(11) 0.142(8) 0.004(7) 0.005(6) -0.002(7)
C17E 0.096(5) 0.157(12) 0.100(5) 0.015(6) 0.000(5) 0.020(6)
C18E 0.099(6) 0.153(10) 0.124(8) 0.014(7) 0.020(6) 0.033(7)
C19C 0.075(2) 0.0710(19) 0.0716(19) 0.0112(15) 0.0191(15) -0.0002(16)
C21C 0.074(2) 0.129(3) 0.109(3) 0.037(2) 0.021(2) -0.008(2)
C22C 0.116(4) 0.189(5) 0.196(5) 0.111(4) 0.034(3) 0.000(3)
C23C 0.096(3) 0.200(5) 0.166(4) 0.024(4) 0.056(3) -0.004(3)
C24C 0.116(3) 0.172(5) 0.141(4) -0.006(4) 0.001(3) -0.040(3)
S42 0.1166(8) 0.1499(10) 0.0788(6) -0.0206(6) 0.0268(6) 0.0345(7)
P31 0.0655(5) 0.0697(5) 0.0842(6) 0.0005(4) 0.0110(4) 0.0021(4)
O31 0.1001(16) 0.0761(13) 0.0878(15) -0.0077(11) 0.0212(12) 0.0018(12)
O40 0.0776(14) 0.0865(15) 0.1059(17) -0.0348(13) -0.0067(12) 0.0122(12)
O31A 0.1042(18) 0.0847(15) 0.0991(17) 0.0098(13) -0.0032(14) 0.0218(13)
O31B 0.0832(16) 0.1159(19) 0.1166(19) 0.0131(15) 0.0241(14) -0.0212(14)
O34C 0.0625(12) 0.0722(13) 0.132(2) -0.0302(13) -0.0008(12) 0.0058(11)
O35C 0.0516(11) 0.0657(12) 0.1304(19) -0.0053(12) 0.0017(11) 0.0048(10)
N34 0.0516(13) 0.0631(14) 0.1058(19) -0.0155(13) -0.0078(12) 0.0056(11)
N39 0.0529(13) 0.0628(14) 0.0707(15) -0.0104(11) 0.0016(11) 0.0059(11)
C32 0.0500(15) 0.0614(16) 0.0783(19) -0.0097(14) -0.0012(13) 0.0048(12)
C33 0.0550(15) 0.0636(16) 0.0776(19) -0.0057(14) -0.0014(13) 0.0064(13)
C35 0.068(2) 0.071(2) 0.141(3) -0.031(2) -0.025(2) 0.0120(16)
C36 0.113(3) 0.109(3) 0.108(3) -0.028(2) -0.041(2) 0.030(2)
C37 0.113(3) 0.123(3) 0.090(3) -0.003(2) -0.015(2) 0.037(2)
C38 0.084(2) 0.085(2) 0.094(2) 0.0119(19) -0.0015(18) 0.0181(18)
C40 0.0639(17) 0.0733(18) 0.0622(17) -0.0045(14) -0.0049(13) 0.0179(15)
C41 0.0691(18) 0.084(2) 0.0517(15) 0.0043(14) 0.0048(13) 0.0223(16)
C43 0.101(3) 0.165(4) 0.101(3) 0.023(3) 0.051(2) 0.038(3)
C44 0.081(3) 0.135(3) 0.119(3) 0.010(3) 0.032(2) 0.002(2)
C45 0.068(2) 0.107(3) 0.084(2) -0.0040(19) 0.0203(17) 0.0060(19)
C32A 0.123(9) 0.107(7) 0.194(10) 0.057(7) -0.035(8) 0.001(6)
C33A 0.148(10) 0.135(8) 0.164(8) 0.064(7) -0.011(8) -0.039(7)
C32D 0.103(7) 0.110(7) 0.202(10) 0.035(7) -0.025(8) -0.018(5)
C33D 0.141(10) 0.170(11) 0.171(9) 0.055(9) -0.048(9) -0.012(8)
C32B 0.097(7) 0.173(12) 0.185(8) 0.017(8) 0.026(7) -0.009(8)
C33B 0.107(8) 0.160(11) 0.210(9) -0.011(10) 0.006(8) -0.009(8)
C32E 0.086(6) 0.182(12) 0.187(8) 0.006(8) 0.045(6) -0.023(7)
C33E 0.099(7) 0.199(12) 0.197(9) 0.020(10) 0.058(7) -0.032(8)
C34C 0.0549(17) 0.0605(17) 0.096(2) -0.0018(16) 0.0018(15) 0.0062(14)
C36C 0.0572(17) 0.085(2) 0.100(2) -0.0058(18) 0.0069(16) 0.0184(16)
C37C 0.118(3) 0.089(3) 0.173(4) 0.027(3) 0.018(3) 0.023(2)
C38C 0.0562(19) 0.125(3) 0.132(3) -0.005(2) 0.0021(19) 0.009(2)
C39C 0.090(3) 0.207(5) 0.114(3) -0.047(3) 0.017(2) 0.026(3)
P46 0.0812(5) 0.0634(4) 0.0701(5) 0.0065(4) 0.0237(4) -0.0008(4)
S57 0.1124(8) 0.1479(9) 0.0828(6) 0.0078(6) 0.0347(5) 0.0631(7)
O46 0.1072(17) 0.0735(13) 0.0765(14) -0.0034(11) 0.0248(12) -0.0005(12)
O55 0.1117(19) 0.0767(14) 0.127(2) -0.0270(14) 0.0477(16) 0.0017(14)
O46A 0.122(2) 0.0719(13) 0.0906(16) 0.0144(12) 0.0121(14) 0.0140(13)
O46B 0.0945(16) 0.1082(17) 0.0824(14) 0.0220(13) 0.0345(12) -0.0211(13)
O49C 0.0834(15) 0.0749(14) 0.1161(18) -0.0309(13) 0.0171(13) 0.0050(12)
O50C 0.0680(13) 0.0738(13) 0.1149(18) -0.0152(12) 0.0229(12) 0.0071(11)
N49 0.0655(14) 0.0490(12) 0.0744(15) -0.0048(11) 0.0231(11) -0.0050(10)
N54 0.0691(15) 0.0599(14) 0.0764(16) -0.0045(12) 0.0277(12) 0.0032(12)
C47 0.0685(17) 0.0515(14) 0.0703(17) -0.0007(12) 0.0231(14) -0.0008(13)
C48 0.0673(17) 0.0549(15) 0.0739(18) 0.0044(13) 0.0268(14) -0.0031(13)
C50 0.081(2) 0.0567(16) 0.088(2) -0.0112(15) 0.0177(16) -0.0047(15)
C51 0.129(3) 0.089(2) 0.075(2) -0.0024(18) 0.012(2) 0.004(2)
C52 0.129(3) 0.121(3) 0.071(2) 0.020(2) 0.042(2) 0.024(3)
C53 0.092(2) 0.093(2) 0.090(2) 0.032(2) 0.0379(19) 0.0072(19)
C55 0.090(2) 0.0600(17) 0.079(2) 0.0033(15) 0.0276(17) 0.0123(16)
C56 0.078(2) 0.084(2) 0.0727(19) 0.0198(16) 0.0287(16) 0.0309(17)
C58 0.085(2) 0.188(4) 0.103(3) 0.045(3) 0.036(2) 0.058(3)
C59 0.075(2) 0.156(3) 0.113(3) 0.033(3) 0.027(2) 0.023(2)
C60 0.075(2) 0.111(3) 0.084(2) 0.0122(19) 0.0258(17) 0.0190(19)
C49C 0.0706(19) 0.0557(16) 0.0772(19) -0.0003(14) 0.0226(15) 0.0019(14)
C51C 0.079(2) 0.093(2) 0.097(3) -0.005(2) 0.0280(19) 0.0217(19)
C52C 0.150(4) 0.172(4) 0.123(4) -0.004(3) 0.073(3) 0.034(4)
C53C 0.074(3) 0.188(5) 0.220(6) -0.059(4) 0.003(3) 0.034(3)
C54C 0.172(5) 0.124(4) 0.165(5) 0.052(3) 0.059(4) 0.067(3)

_geom_special_details            
;
 All esds (except the esd in the dihedral angle between two l.s. planes)
 are estimated using the full covariance matrix.  The cell esds are taken
 into account individually in the estimation of esds in distances, angles
 and torsion angles; correlations between esds in cell parameters are only
 used when they are defined by crystal symmetry.  An approximate (isotropic)
 treatment of cell esds is used for estimating esds involving l.s. planes.
;

loop_
_geom_bond_atom_site_label_1
_geom_bond_atom_site_label_2
_geom_bond_distance
_geom_bond_site_symmetry_2
_geom_bond_publ_flag
S12 C13 1.683(5) . ?
S12 C11 1.708(3) . ?
P1 O1 1.463(2) . ?
P1 O1B 1.559(2) . ?
P1 O1A 1.569(2) . ?
P1 C2 1.814(3) . ?
O10 C10 1.219(4) . ?
O1A C2D 1.398(11) . ?
O1A C2A 1.501(10) . ?
O1B C2B 1.444(11) . ?
O1B C2E 1.458(12) . ?
O4C C4C 1.203(3) . ?
O5C C4C 1.339(4) . ?
O5C C6C 1.462(4) . ?
N4 C4C 1.359(3) . ?
N4 C3 1.458(3) . ?
N4 C5 1.470(3) . ?
N9 C10 1.347(3) . ?
N9 C2 1.457(3) . ?
C2 C3 1.537(4) . ?
C3 C8 1.527(4) . ?
C5 C6 1.516(5) . ?
C6 C7 1.521(5) . ?
C7 C8 1.505(5) . ?
C10 C11 1.476(4) . ?
C11 C15 1.333(5) . ?
C13 C14 1.322(6) . ?
C14 C15 1.412(5) . ?
C2A C3A 1.494(14) . ?
C2D C3D 1.474(15) . ?
C2B C3B 1.459(19) . ?
C2E C3E 1.459(19) . ?
C6C C9C 1.493(6) . ?
C6C C7C 1.503(6) . ?
C6C C8C 1.515(6) . ?
S27 C28 1.651(5) . ?
S27 C26 1.710(3) . ?
P16 O16 1.4543(19) . ?
P16 O16B 1.556(2) . ?
P16 O16A 1.561(2) . ?
P16 C17 1.806(3) . ?
O25 C25 1.224(4) . ?
O16A C17D 1.393(11) . ?
O16A C17A 1.431(10) . ?
O16B C17E 1.429(12) . ?
O16B C17B 1.430(11) . ?
O19C C19C 1.197(3) . ?
O20C C19C 1.349(4) . ?
O20C C21C 1.470(4) . ?
N19 C19C 1.359(4) . ?
N19 C18 1.466(3) . ?
N19 C20 1.472(3) . ?
N24 C25 1.355(3) . ?
N24 C17 1.443(4) . ?
C17 C18 1.553(3) . ?
C18 C23 1.530(4) . ?
C20 C21 1.517(5) . ?
C21 C22 1.517(5) . ?
C22 C23 1.505(4) . ?
C25 C26 1.461(5) . ?
C26 C30 1.349(5) . ?
C28 C29 1.321(5) . ?
C29 C30 1.424(5) . ?
C17A C18A 1.386(11) . ?
C17D C18D 1.380(12) . ?
C17B C18B 1.425(17) . ?
C17E C18E 1.430(17) . ?
C21C C22C 1.503(6) . ?
C21C C24C 1.517(6) . ?
C21C C23C 1.521(6) . ?
S42 C43 1.682(5) . ?
S42 C41 1.706(3) . ?
P31 O31 1.456(2) . ?
P31 O31A 1.555(2) . ?
P31 O31B 1.558(2) . ?
P31 C32 1.815(3) . ?
O40 C40 1.233(3) . ?
O31A C32D 1.392(12) . ?
O31A C32A 1.465(11) . ?
O31B C32E 1.484(12) . ?
O31B C32B 1.508(12) . ?
O34C C34C 1.200(3) . ?
O35C C34C 1.352(3) . ?
O35C C36C 1.465(3) . ?
N34 C34C 1.350(3) . ?
N34 C33 1.468(3) . ?
N34 C35 1.486(4) . ?
N39 C40 1.339(3) . ?
N39 C32 1.449(3) . ?
C32 C33 1.543(4) . ?
C33 C38 1.524(4) . ?
C35 C36 1.519(6) . ?
C36 C37 1.503(5) . ?
C37 C38 1.506(5) . ?
C40 C41 1.467(4) . ?
C41 C45 1.354(4) . ?
C43 C44 1.330(5) . ?
C44 C45 1.407(5) . ?
C32A C33A 1.355(13) . ?
C32D C33D 1.356(13) . ?
C32B C33B 1.363(17) . ?
C32E C33E 1.345(16) . ?
C36C C39C 1.506(5) . ?
C36C C38C 1.507(4) . ?
C36C C37C 1.511(5) . ?
P46 O46 1.453(2) . ?
P46 O46B 1.557(2) . ?
P46 O46A 1.566(2) . ?
P46 C47 1.818(3) . ?
S57 C58 1.691(5) . ?
S57 C56 1.706(3) . ?
O55 C55 1.234(4) . ?
O46A C47A 1.393(7) . ?
O46A C47D 1.470(10) . ?
O46B C47E 1.407(7) . ?
O46B C47B 1.523(8) . ?
O49C C49C 1.213(3) . ?
O50C C49C 1.340(3) . ?
O50C C51C 1.457(4) . ?
N49 C49C 1.344(3) . ?
N49 C48 1.461(3) . ?
N49 C50 1.473(3) . ?
N54 C55 1.345(4) . ?
N54 C47 1.452(3) . ?
C47 C48 1.539(4) . ?
C48 C53 1.521(4) . ?
C50 C51 1.519(4) . ?
C51 C52 1.504(5) . ?
C52 C53 1.511(5) . ?
C55 C56 1.472(4) . ?
C56 C60 1.354(5) . ?
C58 C59 1.332(6) . ?
C59 C60 1.416(5) . ?
C47A C48A 1.504(11) . ?
C47D C48D 1.444(11) . ?
C47B C48B 1.345(10) . ?
C47E C48E 1.387(11) . ?
C51C C54C 1.489(5) . ?
C51C C53C 1.504(5) . ?
C51C C52C 1.507(5) . ?

loop_
_geom_angle_atom_site_label_1
_geom_angle_atom_site_label_2
_geom_angle_atom_site_label_3
_geom_angle
_geom_angle_site_symmetry_1
_geom_angle_site_symmetry_3
_geom_angle_publ_flag
C13 S12 C11 91.9(2) . . ?
O1 P1 O1B 117.05(14) . . ?
O1 P1 O1A 113.61(14) . . ?
O1B P1 O1A 102.42(14) . . ?
O1 P1 C2 114.17(12) . . ?
O1B P1 C2 101.82(13) . . ?
O1A P1 C2 106.28(13) . . ?
C2D O1A P1 126.3(7) . . ?
C2A O1A P1 119.1(6) . . ?
C2B O1B P1 130.0(12) . . ?
C2E O1B P1 117.0(12) . . ?
C4C O5C C6C 121.1(3) . . ?
C4C N4 C3 117.3(2) . . ?
C4C N4 C5 122.3(3) . . ?
C3 N4 C5 115.4(2) . . ?
C10 N9 C2 121.0(2) . . ?
N9 C2 C3 110.2(2) . . ?
N9 C2 P1 108.4(2) . . ?
C3 C2 P1 112.60(18) . . ?
N4 C3 C8 109.1(2) . . ?
N4 C3 C2 111.5(2) . . ?
C8 C3 C2 112.9(2) . . ?
N4 C5 C6 110.4(2) . . ?
C5 C6 C7 110.0(3) . . ?
C8 C7 C6 110.7(3) . . ?
C7 C8 C3 113.4(3) . . ?
O10 C10 N9 123.3(3) . . ?
O10 C10 C11 120.8(3) . . ?
N9 C10 C11 115.8(3) . . ?
C15 C11 C10 131.7(3) . . ?
C15 C11 S12 110.8(3) . . ?
C10 C11 S12 117.5(3) . . ?
C14 C13 S12 111.8(3) . . ?
C13 C14 C15 113.0(4) . . ?
C11 C15 C14 112.5(4) . . ?
C3A C2A O1A 111.9(16) . . ?
O1A C2D C3D 101.4(13) . . ?
O1B C2B C3B 110.4(17) . . ?
O1B C2E C3E 107.0(18) . . ?
O4C C4C O5C 125.2(3) . . ?
O4C C4C N4 124.4(3) . . ?
O5C C4C N4 110.3(3) . . ?
O5C C6C C9C 110.9(3) . . ?
O5C C6C C7C 109.4(4) . . ?
C9C C6C C7C 110.7(4) . . ?
O5C C6C C8C 101.1(3) . . ?
C9C C6C C8C 112.1(5) . . ?
C7C C6C C8C 112.3(5) . . ?
C28 S27 C26 92.09(19) . . ?
O16 P16 O16B 115.94(13) . . ?
O16 P16 O16A 114.57(13) . . ?
O16B P16 O16A 102.79(14) . . ?
O16 P16 C17 115.19(12) . . ?
O16B P16 C17 101.88(12) . . ?
O16A P16 C17 104.76(13) . . ?
C17D O16A P16 124.7(11) . . ?
C17A O16A P16 125.6(10) . . ?
C17E O16B P16 119.9(10) . . ?
C17B O16B P16 126.7(10) . . ?
C19C O20C C21C 121.4(3) . . ?
C19C N19 C18 116.9(2) . . ?
C19C N19 C20 121.6(3) . . ?
C18 N19 C20 114.3(2) . . ?
C25 N24 C17 120.1(3) . . ?
N24 C17 C18 108.9(2) . . ?
N24 C17 P16 110.85(18) . . ?
C18 C17 P16 113.53(18) . . ?
N19 C18 C23 108.8(2) . . ?
N19 C18 C17 112.9(2) . . ?
C23 C18 C17 111.8(2) . . ?
N19 C20 C21 110.6(3) . . ?
C22 C21 C20 111.4(3) . . ?
C23 C22 C21 111.0(3) . . ?
C22 C23 C18 112.6(3) . . ?
O25 C25 N24 122.1(3) . . ?
O25 C25 C26 120.7(3) . . ?
N24 C25 C26 117.1(3) . . ?
C30 C26 C25 131.4(3) . . ?
C30 C26 S27 110.5(3) . . ?
C25 C26 S27 117.9(3) . . ?
C29 C28 S27 113.6(3) . . ?
C28 C29 C30 111.9(4) . . ?
C26 C30 C29 111.9(4) . . ?
C18A C17A O16A 112.3(14) . . ?
C18D C17D O16A 115.2(15) . . ?
C18B C17B O16B 114.8(15) . . ?
O16B C17E C18E 106.1(14) . . ?
O19C C19C O20C 124.7(3) . . ?
O19C C19C N19 124.2(3) . . ?
O20C C19C N19 111.1(3) . . ?
O20C C21C C22C 110.9(3) . . ?
O20C C21C C24C 108.7(3) . . ?
C22C C21C C24C 111.6(4) . . ?
O20C C21C C23C 101.4(3) . . ?
C22C C21C C23C 112.1(4) . . ?
C24C C21C C23C 111.6(4) . . ?
C43 S42 C41 91.80(19) . . ?
O31 P31 O31A 114.36(14) . . ?
O31 P31 O31B 115.70(15) . . ?
O31A P31 O31B 102.89(15) . . ?
O31 P31 C32 114.64(13) . . ?
O31A P31 C32 105.45(13) . . ?
O31B P31 C32 102.28(14) . . ?
C32D O31A P31 123.0(10) . . ?
C32A O31A P31 123.5(10) . . ?
C32E O31B P31 115.0(8) . . ?
C32B O31B P31 131.7(8) . . ?
C34C O35C C36C 121.5(2) . . ?
C34C N34 C33 117.7(2) . . ?
C34C N34 C35 122.4(2) . . ?
C33 N34 C35 113.8(2) . . ?
C40 N39 C32 120.6(2) . . ?
N39 C32 C33 111.1(2) . . ?
N39 C32 P31 110.06(18) . . ?
C33 C32 P31 112.16(19) . . ?
N34 C33 C38 108.7(2) . . ?
N34 C33 C32 110.6(2) . . ?
C38 C33 C32 114.4(2) . . ?
N34 C35 C36 110.4(3) . . ?
C37 C36 C35 111.3(3) . . ?
C36 C37 C38 110.8(3) . . ?
C37 C38 C33 112.8(3) . . ?
O40 C40 N39 122.9(3) . . ?
O40 C40 C41 120.4(3) . . ?
N39 C40 C41 116.7(3) . . ?
C45 C41 C40 131.9(3) . . ?
C45 C41 S42 110.5(2) . . ?
C40 C41 S42 117.6(2) . . ?
C44 C43 S42 112.7(3) . . ?
C43 C44 C45 112.1(4) . . ?
C41 C45 C44 112.8(3) . . ?
C33A C32A O31A 115.0(14) . . ?
C33D C32D O31A 115.4(14) . . ?
C33B C32B O31B 103.2(14) . . ?
C33E C32E O31B 117.8(17) . . ?
O34C C34C N34 124.4(3) . . ?
O34C C34C O35C 124.7(3) . . ?
N34 C34C O35C 110.9(2) . . ?
O35C C36C C39C 111.2(3) . . ?
O35C C36C C38C 101.7(3) . . ?
C39C C36C C38C 111.2(3) . . ?
O35C C36C C37C 108.2(3) . . ?
C39C C36C C37C 112.6(4) . . ?
C38C C36C C37C 111.3(3) . . ?
O46 P46 O46B 116.69(14) . . ?
O46 P46 O46A 114.28(14) . . ?
O46B P46 O46A 102.58(14) . . ?
O46 P46 C47 114.95(13) . . ?
O46B P46 C47 101.59(13) . . ?
O46A P46 C47 105.02(13) . . ?
C58 S57 C56 91.6(2) . . ?
C47A O46A P46 125.0(4) . . ?
C47D O46A P46 119.9(5) . . ?
C47E O46B P46 129.4(4) . . ?
C47B O46B P46 115.7(4) . . ?
C49C O50C C51C 122.1(2) . . ?
C49C N49 C48 118.4(2) . . ?
C49C N49 C50 122.8(2) . . ?
C48 N49 C50 114.9(2) . . ?
C55 N54 C47 121.1(2) . . ?
N54 C47 C48 111.1(2) . . ?
N54 C47 P46 109.10(19) . . ?
C48 C47 P46 112.55(18) . . ?
N49 C48 C53 109.3(2) . . ?
N49 C48 C47 111.4(2) . . ?
C53 C48 C47 113.1(2) . . ?
N49 C50 C51 110.2(2) . . ?
C52 C51 C50 110.8(3) . . ?
C51 C52 C53 110.9(3) . . ?
C52 C53 C48 113.0(3) . . ?
O55 C55 N54 122.7(3) . . ?
O55 C55 C56 120.7(3) . . ?
N54 C55 C56 116.6(3) . . ?
C60 C56 C55 131.0(3) . . ?
C60 C56 S57 111.5(3) . . ?
C55 C56 S57 117.5(3) . . ?
C59 C58 S57 112.2(3) . . ?
C58 C59 C60 112.9(4) . . ?
C56 C60 C59 111.8(4) . . ?
O46A C47A C48A 100.2(8) . . ?
C48D C47D O46A 119.3(8) . . ?
C48B C47B O46B 116.4(8) . . ?
C48E C47E O46B 108.6(9) . . ?
O49C C49C O50C 124.4(3) . . ?
O49C C49C N49 124.5(3) . . ?
O50C C49C N49 111.1(2) . . ?
O50C C51C C54C 110.7(3) . . ?
O50C C51C C53C 102.4(3) . . ?
C54C C51C C53C 112.9(4) . . ?
O50C C51C C52C 109.4(3) . . ?
C54C C51C C52C 110.5(4) . . ?
C53C C51C C52C 110.7(4) . . ?

loop_
_geom_torsion_atom_site_label_1
_geom_torsion_atom_site_label_2
_geom_torsion_atom_site_label_3
_geom_torsion_atom_site_label_4
_geom_torsion
_geom_torsion_site_symmetry_1
_geom_torsion_site_symmetry_2
_geom_torsion_site_symmetry_3
_geom_torsion_site_symmetry_4
_geom_torsion_publ_flag
O1 P1 O1A C2D 36.6(7) . . . . ?
O1B P1 O1A C2D 163.8(7) . . . . ?
C2 P1 O1A C2D -89.7(7) . . . . ?
O1 P1 O1A C2A 5.5(7) . . . . ?
O1B P1 O1A C2A 132.7(7) . . . . ?
C2 P1 O1A C2A -120.9(7) . . . . ?
O1 P1 O1B C2B 61.6(10) . . . . ?
O1A P1 O1B C2B -63.4(10) . . . . ?
C2 P1 O1B C2B -173.2(10) . . . . ?
O1 P1 O1B C2E 47.5(9) . . . . ?
O1A P1 O1B C2E -77.4(9) . . . . ?
C2 P1 O1B C2E 172.8(9) . . . . ?
C10 N9 C2 C3 115.8(3) . . . . ?
C10 N9 C2 P1 -120.6(3) . . . . ?
O1 P1 C2 N9 -73.0(2) . . . . ?
O1B P1 C2 N9 159.94(18) . . . . ?
O1A P1 C2 N9 53.1(2) . . . . ?
O1 P1 C2 C3 49.2(2) . . . . ?
O1B P1 C2 C3 -77.9(2) . . . . ?
O1A P1 C2 C3 175.26(19) . . . . ?
C4C N4 C3 C8 101.4(3) . . . . ?
C5 N4 C3 C8 -54.3(3) . . . . ?
C4C N4 C3 C2 -133.2(3) . . . . ?
C5 N4 C3 C2 71.1(3) . . . . ?
N9 C2 C3 N4 -179.1(2) . . . . ?
P1 C2 C3 N4 59.7(3) . . . . ?
N9 C2 C3 C8 -55.9(3) . . . . ?
P1 C2 C3 C8 -177.1(2) . . . . ?
C4C N4 C5 C6 -96.5(3) . . . . ?
C3 N4 C5 C6 57.8(3) . . . . ?
N4 C5 C6 C7 -55.8(4) . . . . ?
C5 C6 C7 C8 54.7(4) . . . . ?
C6 C7 C8 C3 -53.7(4) . . . . ?
N4 C3 C8 C7 51.8(4) . . . . ?
C2 C3 C8 C7 -72.7(4) . . . . ?
C2 N9 C10 O10 3.6(5) . . . . ?
C2 N9 C10 C11 -175.8(3) . . . . ?
O10 C10 C11 C15 166.7(4) . . . . ?
N9 C10 C11 C15 -13.9(5) . . . . ?
O10 C10 C11 S12 -12.0(4) . . . . ?
N9 C10 C11 S12 167.4(2) . . . . ?
C13 S12 C11 C15 -0.5(3) . . . . ?
C13 S12 C11 C10 178.5(3) . . . . ?
C11 S12 C13 C14 0.5(4) . . . . ?
S12 C13 C14 C15 -0.5(6) . . . . ?
C10 C11 C15 C14 -178.5(4) . . . . ?
S12 C11 C15 C14 0.3(4) . . . . ?
C13 C14 C15 C11 0.1(6) . . . . ?
P1 O1A C2A C3A -168.4(12) . . . . ?
P1 O1A C2D C3D -132.8(12) . . . . ?
P1 O1B C2B C3B -98.2(19) . . . . ?
P1 O1B C2E C3E -141(2) . . . . ?
C6C O5C C4C O4C -6.5(5) . . . . ?
C6C O5C C4C N4 173.5(3) . . . . ?
C3 N4 C4C O4C 14.4(4) . . . . ?
C5 N4 C4C O4C 168.3(3) . . . . ?
C3 N4 C4C O5C -165.6(2) . . . . ?
C5 N4 C4C O5C -11.7(4) . . . . ?
C4C O5C C6C C9C -55.0(5) . . . . ?
C4C O5C C6C C7C 67.3(5) . . . . ?
C4C O5C C6C C8C -174.0(4) . . . . ?
O16 P16 O16A C17D -17.0(11) . . . . ?
O16B P16 O16A C17D -143.7(11) . . . . ?
C17 P16 O16A C17D 110.2(11) . . . . ?
O16 P16 O16A C17A 4.2(10) . . . . ?
O16B P16 O16A C17A -122.5(9) . . . . ?
C17 P16 O16A C17A 131.3(9) . . . . ?
O16 P16 O16B C17E -34.8(12) . . . . ?
O16A P16 O16B C17E 91.0(12) . . . . ?
C17 P16 O16B C17E -160.7(12) . . . . ?
O16 P16 O16B C17B -49.4(13) . . . . ?
O16A P16 O16B C17B 76.4(13) . . . . ?
C17 P16 O16B C17B -175.3(13) . . . . ?
C25 N24 C17 C18 -108.0(3) . . . . ?
C25 N24 C17 P16 126.4(2) . . . . ?
O16 P16 C17 N24 73.1(2) . . . . ?
O16B P16 C17 N24 -160.55(18) . . . . ?
O16A P16 C17 N24 -53.7(2) . . . . ?
O16 P16 C17 C18 -49.9(2) . . . . ?
O16B P16 C17 C18 76.5(2) . . . . ?
O16A P16 C17 C18 -176.7(2) . . . . ?
C19C N19 C18 C23 -93.9(3) . . . . ?
C20 N19 C18 C23 56.9(3) . . . . ?
C19C N19 C18 C17 141.3(2) . . . . ?
C20 N19 C18 C17 -67.9(3) . . . . ?
N24 C17 C18 N19 179.2(2) . . . . ?
P16 C17 C18 N19 -56.8(3) . . . . ?
N24 C17 C18 C23 56.0(3) . . . . ?
P16 C17 C18 C23 180.0(2) . . . . ?
C19C N19 C20 C21 91.7(4) . . . . ?
C18 N19 C20 C21 -57.6(3) . . . . ?
N19 C20 C21 C22 53.7(4) . . . . ?
C20 C21 C22 C23 -52.5(4) . . . . ?
C21 C22 C23 C18 53.4(4) . . . . ?
N19 C18 C23 C22 -54.4(3) . . . . ?
C17 C18 C23 C22 71.1(3) . . . . ?
C17 N24 C25 O25 -15.3(4) . . . . ?
C17 N24 C25 C26 162.6(2) . . . . ?
O25 C25 C26 C30 174.3(4) . . . . ?
N24 C25 C26 C30 -3.6(5) . . . . ?
O25 C25 C26 S27 0.5(4) . . . . ?
N24 C25 C26 S27 -177.4(2) . . . . ?
C28 S27 C26 C30 1.6(3) . . . . ?
C28 S27 C26 C25 176.6(3) . . . . ?
C26 S27 C28 C29 -1.6(4) . . . . ?
S27 C28 C29 C30 1.2(6) . . . . ?
C25 C26 C30 C29 -175.3(4) . . . . ?
S27 C26 C30 C29 -1.2(5) . . . . ?
C28 C29 C30 C26 0.0(6) . . . . ?
P16 O16A C17A C18A 131.4(11) . . . . ?
P16 O16A C17D C18D 141.2(13) . . . . ?
P16 O16B C17B C18B 115.8(15) . . . . ?
P16 O16B C17E C18E 163.6(12) . . . . ?
C21C O20C C19C O19C 9.2(5) . . . . ?
C21C O20C C19C N19 -172.5(3) . . . . ?
C18 N19 C19C O19C -19.0(4) . . . . ?
C20 N19 C19C O19C -167.5(3) . . . . ?
C18 N19 C19C O20C 162.7(2) . . . . ?
C20 N19 C19C O20C 14.2(4) . . . . ?
C19C O20C C21C C22C 54.5(5) . . . . ?
C19C O20C C21C C24C -68.6(4) . . . . ?
C19C O20C C21C C23C 173.8(3) . . . . ?
O31 P31 O31A C32D -21.3(11) . . . . ?
O31B P31 O31A C32D -147.5(11) . . . . ?
C32 P31 O31A C32D 105.6(11) . . . . ?
O31 P31 O31A C32A 6.9(9) . . . . ?
O31B P31 O31A C32A -119.4(9) . . . . ?
C32 P31 O31A C32A 133.8(9) . . . . ?
O31 P31 O31B C32E -41.8(9) . . . . ?
O31A P31 O31B C32E 83.6(8) . . . . ?
C32 P31 O31B C32E -167.2(8) . . . . ?
O31 P31 O31B C32B -57.1(10) . . . . ?
O31A P31 O31B C32B 68.4(9) . . . . ?
C32 P31 O31B C32B 177.6(9) . . . . ?
C40 N39 C32 C33 -114.8(3) . . . . ?
C40 N39 C32 P31 120.4(2) . . . . ?
O31 P31 C32 N39 78.6(2) . . . . ?
O31A P31 C32 N39 -48.1(2) . . . . ?
O31B P31 C32 N39 -155.34(19) . . . . ?
O31 P31 C32 C33 -45.6(2) . . . . ?
O31A P31 C32 C33 -172.27(19) . . . . ?
O31B P31 C32 C33 80.4(2) . . . . ?
C34C N34 C33 C38 -96.7(3) . . . . ?
C35 N34 C33 C38 56.6(3) . . . . ?
C34C N34 C33 C32 136.9(3) . . . . ?
C35 N34 C33 C32 -69.8(3) . . . . ?
N39 C32 C33 N34 169.1(2) . . . . ?
P31 C32 C33 N34 -67.3(3) . . . . ?
N39 C32 C33 C38 45.9(3) . . . . ?
P31 C32 C33 C38 169.5(2) . . . . ?
C34C N34 C35 C36 94.5(4) . . . . ?
C33 N34 C35 C36 -57.4(4) . . . . ?
N34 C35 C36 C37 54.3(4) . . . . ?
C35 C36 C37 C38 -53.4(4) . . . . ?
C36 C37 C38 C33 54.5(4) . . . . ?
N34 C33 C38 C37 -54.9(3) . . . . ?
C32 C33 C38 C37 69.3(3) . . . . ?
C32 N39 C40 O40 -8.2(4) . . . . ?
C32 N39 C40 C41 171.0(2) . . . . ?
O40 C40 C41 C45 -170.0(3) . . . . ?
N39 C40 C41 C45 10.8(5) . . . . ?
O40 C40 C41 S42 10.4(4) . . . . ?
N39 C40 C41 S42 -168.8(2) . . . . ?
C43 S42 C41 C45 -0.8(3) . . . . ?
C43 S42 C41 C40 178.8(3) . . . . ?
C41 S42 C43 C44 0.5(4) . . . . ?
S42 C43 C44 C45 0.0(5) . . . . ?
C40 C41 C45 C44 -178.6(3) . . . . ?
S42 C41 C45 C44 1.0(4) . . . . ?
C43 C44 C45 C41 -0.6(5) . . . . ?
P31 O31A C32A C33A 132.6(14) . . . . ?
P31 O31A C32D C33D 131.7(16) . . . . ?
P31 O31B C32B C33B 97.8(15) . . . . ?
P31 O31B C32E C33E 155.7(15) . . . . ?
C33 N34 C34C O34C -9.9(5) . . . . ?
C35 N34 C34C O34C -160.7(4) . . . . ?
C33 N34 C34C O35C 170.8(3) . . . . ?
C35 N34 C34C O35C 19.9(4) . . . . ?
C36C O35C C34C O34C 10.4(5) . . . . ?
C36C O35C C34C N34 -170.3(3) . . . . ?
C34C O35C C36C C39C -62.6(4) . . . . ?
C34C O35C C36C C38C 178.9(3) . . . . ?
C34C O35C C36C C37C 61.6(4) . . . . ?
O46 P46 O46A C47A 36.2(5) . . . . ?
O46B P46 O46A C47A 163.5(5) . . . . ?
C47 P46 O46A C47A -90.7(5) . . . . ?
O46 P46 O46A C47D -2.7(7) . . . . ?
O46B P46 O46A C47D 124.5(7) . . . . ?
C47 P46 O46A C47D -129.6(7) . . . . ?
O46 P46 O46B C47E 60.7(5) . . . . ?
O46A P46 O46B C47E -65.1(5) . . . . ?
C47 P46 O46B C47E -173.5(5) . . . . ?
O46 P46 O46B C47B 38.9(4) . . . . ?
O46A P46 O46B C47B -86.8(4) . . . . ?
C47 P46 O46B C47B 164.7(4) . . . . ?
C55 N54 C47 C48 113.1(3) . . . . ?
C55 N54 C47 P46 -122.2(2) . . . . ?
O46 P46 C47 N54 -74.7(2) . . . . ?
O46B P46 C47 N54 158.36(18) . . . . ?
O46A P46 C47 N54 51.8(2) . . . . ?
O46 P46 C47 C48 49.2(2) . . . . ?
O46B P46 C47 C48 -77.8(2) . . . . ?
O46A P46 C47 C48 175.66(19) . . . . ?
C49C N49 C48 C53 103.4(3) . . . . ?
C50 N49 C48 C53 -55.1(3) . . . . ?
C49C N49 C48 C47 -130.9(3) . . . . ?
C50 N49 C48 C47 70.6(3) . . . . ?
N54 C47 C48 N49 -175.8(2) . . . . ?
P46 C47 C48 N49 61.5(3) . . . . ?
N54 C47 C48 C53 -52.2(3) . . . . ?
P46 C47 C48 C53 -174.9(2) . . . . ?
C49C N49 C50 C51 -100.1(3) . . . . ?
C48 N49 C50 C51 57.3(3) . . . . ?
N49 C50 C51 C52 -55.2(4) . . . . ?
C50 C51 C52 C53 54.2(4) . . . . ?
C51 C52 C53 C48 -53.6(4) . . . . ?
N49 C48 C53 C52 52.4(4) . . . . ?
C47 C48 C53 C52 -72.2(4) . . . . ?
C47 N54 C55 O55 2.9(5) . . . . ?
C47 N54 C55 C56 -176.6(3) . . . . ?
O55 C55 C56 C60 166.7(3) . . . . ?
N54 C55 C56 C60 -13.8(5) . . . . ?
O55 C55 C56 S57 -12.4(4) . . . . ?
N54 C55 C56 S57 167.1(2) . . . . ?
C58 S57 C56 C60 -0.3(3) . . . . ?
C58 S57 C56 C55 178.9(3) . . . . ?
C56 S57 C58 C59 0.4(3) . . . . ?
S57 C58 C59 C60 -0.3(5) . . . . ?
C55 C56 C60 C59 -178.9(3) . . . . ?
S57 C56 C60 C59 0.2(4) . . . . ?
C58 C59 C60 C56 0.0(5) . . . . ?
P46 O46A C47A C48A -123.6(7) . . . . ?
P46 O46A C47D C48D 175.0(9) . . . . ?
P46 O46B C47B C48B -120.5(8) . . . . ?
P46 O46B C47E C48E -117.3(8) . . . . ?
C51C O50C C49C O49C -12.0(5) . . . . ?
C51C O50C C49C N49 169.7(3) . . . . ?
C48 N49 C49C O49C 13.0(4) . . . . ?
C50 N49 C49C O49C 169.7(3) . . . . ?
C48 N49 C49C O50C -168.7(2) . . . . ?
C50 N49 C49C O50C -12.0(4) . . . . ?
C49C O50C C51C C54C -52.6(5) . . . . ?
C49C O50C C51C C53C -173.1(3) . . . . ?
C49C O50C C51C C52C 69.4(4) . . . . ?

loop_
_geom_hbond_atom_site_label_D
_geom_hbond_atom_site_label_H
_geom_hbond_atom_site_label_A
_geom_hbond_distance_DH
_geom_hbond_distance_HA
_geom_hbond_distance_DA
_geom_hbond_angle_DHA
_geom_hbond_site_symmetry_A
_geom_hbond_publ_flag
N9 H9 O16 0.908(17) 1.946(19) 2.834(3) 166(3) . yes
N24 H24 O1 0.886(17) 2.080(19) 2.927(3) 160(3) . yes
N39 H39 O46 0.866(17) 2.041(18) 2.886(3) 165(3) . yes
N54 H54 O31 0.905(17) 1.980(18) 2.865(3) 165(3) . yes

_refine_diff_density_max         0.367
_refine_diff_density_min         -0.429
_refine_diff_density_rms         0.037

_shelx_res_file                  
;
TITL shelxt_a.res in P-1
    shelx.res
    created by SHELXL-2018/3 at 17:49:14 on 05-May-2020
CELL  0.71073  15.5581  16.4388  19.9240   94.181   98.983   90.241
ZERR     8.00   0.0005   0.0005   0.0005    0.002    0.002    0.002
LATT   1
SFAC  C    H    N    O    P    S
UNIT  160 264 16 48 8 8
OMIT -1 1 0
OMIT 1 1 0
MERG   2
FMAP   2
PLAN   20
SADI O1A C2A O1A C2D
SADI C2A C3A C2D C3D
SADI O1B C2B O1B C2E
SADI C2B C3B C2E C3E
SADI O16A C17A O16A C17D
SADI C17A C18A C17D C18D
SADI O16B C17B O16B C17E
SADI C17B C18B C17E C18E
SADI O31A C32A O31A C32D
SADI C32A C33A C32D C33D
SADI O31B C32B O31B C32E
SADI C32B C33B C32E C33E
SADI O46A C47A O46A C47D
SADI C47A C48A C47D C48D
SADI O46B C47B O46B C47E
SADI C47B C48B C47E C48E
SIMU 0.01 0.02 C2A C3A C2D C3D
SIMU 0.01 0.02 C2B C3B C2E C3E
SIMU 0.01 0.02 C17A C18A C17D C18D
SIMU 0.01 0.02 C17B C18B C17E C18E
SIMU 0.01 0.02 C21C C22C C23C C24C
SIMU 0.01 0.02 C26 S27 C28 C29 C30
SIMU 0.01 0.02 C32A C33A C32D C33D
SIMU 0.01 0.02 C32B C33B C32E C33E
SIMU 0.01 0.02 C35 C36 C37
SIMU 0.01 0.02 C36C C37C C38C C39C
SIMU 0.01 0.02 C47A C48A C47D C48D
SIMU 0.01 0.02 C47B C48B C47E C48E
SIMU 0.01 0.02 C56 S57 C58 C59 C60
HTAB N9 O16
HTAB N24 O1
HTAB N39 O46
HTAB N54 O31
ACTA
BOND
CONF
HTAB
TEMP 25
SIZE 0.51 0.40 0.35
L.S.  10
WGHT    0.081100    1.297700
FVAR       4.23256
MOLE 1
S12   6   -0.217292    0.317388    0.039511    11.00000    0.08722    0.14752 =
         0.11639   -0.01427   -0.01776   -0.02843
P1    5    0.139519    0.376303    0.242827    11.00000    0.07466    0.06587 =
         0.07577    0.01077   -0.00608    0.00806
O1    4    0.141768    0.450658    0.288183    11.00000    0.09875    0.07168 =
         0.07436    0.00108   -0.01050   -0.00132
O10   4   -0.030125    0.288551    0.076015    11.00000    0.09291    0.07671 =
         0.14918   -0.03743   -0.01996    0.00486
O1A   4    0.085200    0.304697    0.264388    11.00000    0.11255    0.06573 =
         0.10135    0.01356    0.01928    0.00189
O1B   4    0.228354    0.335333    0.236313    11.00000    0.08404    0.11454 =
         0.10238    0.03920   -0.00068    0.03591
O4C   4    0.258414    0.578232    0.189064    11.00000    0.09518    0.07351 =
         0.10848   -0.03037    0.00758   -0.00840
O5C   4    0.363763    0.509610    0.143800    11.00000    0.06544    0.08116 =
         0.13844   -0.01300    0.00540   -0.00716
N4    3    0.231638    0.454284    0.131455    11.00000    0.05947    0.05343 =
         0.07166   -0.00635   -0.00463    0.00641
N9    3    0.002315    0.400255    0.148880    11.00000    0.06008    0.05950 =
         0.08314   -0.00572   -0.00797    0.00310
H9    2   -0.016577    0.448624    0.165647    11.00000   -1.20000
DFIX 0.91 N9 H9
C2    1    0.096097    0.390050    0.154543    11.00000    0.06186    0.05398 =
         0.07205   -0.00491   -0.00671    0.00643
AFIX  13
H2    2    0.107184    0.340660    0.126781    11.00000   -1.20000
AFIX   0
C3    1    0.137857    0.463330    0.127418    11.00000    0.06120    0.05576 =
         0.06689    0.00016   -0.00677    0.01142
AFIX  13
H3    2    0.127758    0.512038    0.156361    11.00000   -1.20000
AFIX   0
C5    1    0.259228    0.391687    0.083075    11.00000    0.07670    0.06027 =
         0.09440   -0.00912    0.00921    0.01068
AFIX  23
H5A   2    0.238825    0.338451    0.092398    11.00000   -1.20000
H5B   2    0.322276    0.390978    0.088667    11.00000   -1.20000
AFIX   0
C6    1    0.222887    0.409099    0.010534    11.00000    0.11931    0.08779 =
         0.08075   -0.01106    0.01948    0.01040
AFIX  23
H6A   2    0.238461    0.365651   -0.020744    11.00000   -1.20000
H6B   2    0.247789    0.459778   -0.000340    11.00000   -1.20000
AFIX   0
C7    1    0.124340    0.415488    0.002365    11.00000    0.11632    0.11305 =
         0.06507   -0.00114   -0.01379    0.00065
AFIX  23
H7A   2    0.101999    0.430842   -0.043103    11.00000   -1.20000
H7B   2    0.099108    0.362811    0.007920    11.00000   -1.20000
AFIX   0
C8    1    0.098346    0.477888    0.054254    11.00000    0.07875    0.09223 =
         0.07448    0.01683   -0.01008    0.01118
AFIX  23
H8A   2    0.035426    0.477313    0.050500    11.00000   -1.20000
H8B   2    0.116327    0.531586    0.044028    11.00000   -1.20000
AFIX   0
C10   1   -0.053408    0.348428    0.107889    11.00000    0.07663    0.05753 =
         0.08833   -0.00064   -0.01154   -0.00306
C11   1   -0.146452    0.368626    0.102767    11.00000    0.06524    0.07271 =
         0.07902    0.01416   -0.00464   -0.01032
C13   1   -0.303176    0.365970    0.064621    11.00000    0.06392    0.20239 =
         0.11217    0.03908    0.00039   -0.02426
AFIX  43
H13   2   -0.360483    0.356834    0.043703    11.00000   -1.20000
AFIX   0
C14   1   -0.279301    0.418697    0.117689    11.00000    0.07329    0.18559 =
         0.11924    0.01803    0.01721    0.00609
AFIX  43
H14   2   -0.318205    0.451187    0.138099    11.00000   -1.20000
AFIX   0
C15   1   -0.188577    0.420535    0.140146    11.00000    0.06891    0.11903 =
         0.09717   -0.00234    0.00806   -0.00613
AFIX  43
H15   2   -0.161268    0.454199    0.176905    11.00000   -1.20000
AFIX   0
PART 1
C2A   1    0.035675    0.320141    0.322839    10.50000    0.12273    0.07846 =
         0.13959   -0.00499    0.04990   -0.00321
AFIX  23
H2A   2    0.073262    0.348711    0.360742    10.50000   -1.20000
H2B   2   -0.013236    0.354888    0.309197    10.50000   -1.20000
AFIX   0
C3A   1    0.002973    0.242679    0.345457    10.50000    0.14488    0.09679 =
         0.11845   -0.00238    0.05365   -0.03829
AFIX  33
H3A   2   -0.028253    0.254982    0.382780    10.50000   -1.50000
H3B   2   -0.035138    0.214733    0.308306    10.50000   -1.50000
H3C   2    0.051304    0.208560    0.359817    10.50000   -1.50000
AFIX   0
PART 2
C2D   1    0.008467    0.312177    0.292496    10.50000    0.11563    0.07544 =
         0.14891    0.00062    0.03189    0.00240
AFIX  23
H2E   2   -0.041642    0.291963    0.260267    10.50000   -1.20000
H2F   2   -0.001094    0.368291    0.307856    10.50000   -1.20000
AFIX   0
C3D   1    0.026840    0.260342    0.350186    10.50000    0.15907    0.12903 =
         0.11385   -0.02847    0.06307   -0.01883
AFIX  33
H3G   2   -0.022129    0.260444    0.374138    10.50000   -1.50000
H3H   2    0.037226    0.205601    0.333432    10.50000   -1.50000
H3I   2    0.077393    0.281212    0.380575    10.50000   -1.50000
AFIX   0
PART 1
C2B   1    0.291239    0.301269    0.287450    10.50000    0.09407    0.13755 =
         0.13387    0.06365   -0.01040    0.02598
AFIX  23
H2C   2    0.314955    0.252070    0.268065    10.50000   -1.20000
H2D   2    0.262888    0.286754    0.325044    10.50000   -1.20000
AFIX   0
C3B   1    0.361541    0.360007    0.312485    10.50000    0.11144    0.13275 =
         0.16006    0.01836   -0.02378    0.00782
AFIX  33
H3D   2    0.402786    0.336551    0.346394    10.50000   -1.50000
H3E   2    0.390036    0.373753    0.275331    10.50000   -1.50000
H3F   2    0.338066    0.408373    0.332204    10.50000   -1.50000
AFIX   0
PART 2
C2E   1    0.286919    0.324071    0.299475    10.50000    0.08437    0.14539 =
         0.14635    0.05597   -0.00952    0.03399
AFIX  23
H2G   2    0.282375    0.268538    0.312158    10.50000   -1.20000
H2H   2    0.272283    0.360974    0.336101    10.50000   -1.20000
AFIX   0
C3E   1    0.374923    0.341354    0.287103    10.50000    0.09688    0.17603 =
         0.16414    0.04005    0.00582    0.01524
AFIX  33
H3J   2    0.415566    0.334559    0.327734    10.50000   -1.50000
H3K   2    0.388577    0.304437    0.250801    10.50000   -1.50000
H3L   2    0.378533    0.396438    0.274631    10.50000   -1.50000
AFIX   0
PART 0
C4C   1    0.282861    0.519741    0.157762    11.00000    0.06852    0.06517 =
         0.07706   -0.00027   -0.00601    0.00120
C6C   1    0.429155    0.575136    0.160224    11.00000    0.07915    0.09624 =
         0.14476    0.00628   -0.00819   -0.02506
C7C   1    0.451694    0.590019    0.236312    11.00000    0.15483    0.19530 =
         0.16004    0.01914   -0.07435   -0.06537
AFIX  33
H7C   2    0.494629    0.633035    0.247156    11.00000   -1.50000
H7D   2    0.400363    0.605437    0.255007    11.00000   -1.50000
H7E   2    0.474482    0.541089    0.255359    11.00000   -1.50000
AFIX   0
C8C   1    0.503813    0.538441    0.128372    11.00000    0.08509    0.17216 =
         0.34175   -0.03074    0.05946   -0.03392
AFIX  33
H8C   2    0.552068    0.576337    0.135747    11.00000   -1.50000
H8D   2    0.521202    0.488808    0.148869    11.00000   -1.50000
H8E   2    0.485469    0.526928    0.080322    11.00000   -1.50000
AFIX   0
C9C   1    0.397178    0.651345    0.128848    11.00000    0.15286    0.11117 =
         0.14636    0.03015    0.01199   -0.03350
AFIX  33
H9A   2    0.441070    0.693445    0.140278    11.00000   -1.50000
H9B   2    0.384689    0.641073    0.080232    11.00000   -1.50000
H9C   2    0.345219    0.668509    0.145865    11.00000   -1.50000
AFIX   0
MOLE 2
S27   6    0.329610    0.709378    0.442755    11.00000    0.11643    0.10204 =
         0.09490    0.01242   -0.02088   -0.04532
P16   5   -0.027427    0.640024    0.232963    11.00000    0.08675    0.05842 =
         0.05148    0.00764    0.00436    0.00324
O16   4   -0.033495    0.563281    0.191171    11.00000    0.09468    0.06617 =
         0.06208   -0.00201   -0.00095    0.00440
O25   4    0.146799    0.739880    0.392199    11.00000    0.11822    0.06735 =
         0.10011   -0.01343   -0.00083   -0.01796
O16A  4    0.024988    0.708892    0.206574    11.00000    0.15680    0.07653 =
         0.06443    0.01111    0.02920   -0.01677
O16B  4   -0.115319    0.681616    0.240783    11.00000    0.09774    0.09121 =
         0.06848    0.01375    0.00145    0.02958
O19C  4   -0.133867    0.437775    0.320742    11.00000    0.09356    0.06776 =
         0.13182   -0.00910    0.04214   -0.00728
O20C  4   -0.238394    0.511604    0.362244    11.00000    0.07858    0.09627 =
         0.10759    0.00754    0.02865    0.00042
N19   3   -0.111655    0.571518    0.354433    11.00000    0.07302    0.06014 =
         0.06788    0.00643    0.01682    0.00820
N24   3    0.114611    0.622975    0.326027    11.00000    0.07524    0.05777 =
         0.05693    0.00080    0.00638   -0.00695
H24   2    0.134408    0.575664    0.311144    11.00000   -1.20000
DFIX 0.91 N24 H24
C17   1    0.021862    0.633945    0.320720    11.00000    0.07841    0.05254 =
         0.04976    0.00207    0.00733   -0.00009
AFIX  13
H17   2    0.012249    0.685901    0.345619    11.00000   -1.20000
AFIX   0
C18   1   -0.017371    0.564844    0.356305    11.00000    0.07311    0.05512 =
         0.05720    0.00933    0.01228    0.00442
AFIX  13
H18   2   -0.006572    0.512854    0.331947    11.00000   -1.20000
AFIX   0
C20   1   -0.138047    0.642254    0.395704    11.00000    0.09606    0.07134 =
         0.08713    0.00245    0.02565    0.01834
AFIX  23
H20A  2   -0.200849    0.641702    0.392950    11.00000   -1.20000
H20B  2   -0.121033    0.692192    0.377837    11.00000   -1.20000
AFIX   0
C21   1   -0.095803    0.640241    0.469495    11.00000    0.13678    0.09109 =
         0.07262   -0.00508    0.03466    0.01279
AFIX  23
H21A  2   -0.109486    0.689784    0.494956    11.00000   -1.20000
H21B  2   -0.119319    0.594373    0.489133    11.00000   -1.20000
AFIX   0
C22   1    0.002192    0.632719    0.475689    11.00000    0.12008    0.10848 =
         0.05502    0.00658    0.00998    0.00220
AFIX  23
H22A  2    0.026826    0.682648    0.463098    11.00000   -1.20000
H22B  2    0.026569    0.625201    0.522647    11.00000   -1.20000
AFIX   0
C23   1    0.026146    0.561807    0.430427    11.00000    0.08873    0.08579 =
         0.06195    0.02535    0.01289    0.00988
AFIX  23
H23A  2    0.009179    0.511393    0.447578    11.00000   -1.20000
H23B  2    0.088808    0.561652    0.432214    11.00000   -1.20000
AFIX   0
C25   1    0.170165    0.674419    0.368344    11.00000    0.08964    0.06839 =
         0.05972    0.00565    0.00540   -0.02121
C26   1    0.259501    0.647294    0.386680    11.00000    0.08092    0.09409 =
         0.05831    0.00076    0.00567   -0.02586
C28   1    0.408597    0.642537    0.443279    11.00000    0.09198    0.15650 =
         0.08087   -0.00233   -0.00555   -0.03898
AFIX  43
H28   2    0.463959    0.651922    0.468094    11.00000   -1.20000
AFIX   0
C29   1    0.385703    0.574477    0.405117    11.00000    0.09064    0.18674 =
         0.12091   -0.04464   -0.00750    0.01243
AFIX  43
H29   2    0.422420    0.530564    0.400735    11.00000   -1.20000
AFIX   0
C30   1    0.298031    0.576422    0.371484    11.00000    0.07789    0.15879 =
         0.10630   -0.04616   -0.01043   -0.00054
AFIX  43
H30   2    0.270631    0.533918    0.342516    11.00000   -1.20000
AFIX   0
PART 1
C17A  1    0.060851    0.703336    0.144545    10.50000    0.12392    0.09423 =
         0.11471    0.03596    0.04522    0.00819
AFIX  23
H17A  2    0.123616    0.699285    0.155184    10.50000   -1.20000
H17B  2    0.038803    0.654054    0.117484    10.50000   -1.20000
AFIX   0
C18A  1    0.040574    0.770033    0.106628    10.50000    0.11894    0.12330 =
         0.10342    0.04610    0.02858    0.01885
AFIX  33
H18A  2    0.065862    0.763741    0.065616    10.50000   -1.50000
H18B  2   -0.021486    0.773665    0.095161    10.50000   -1.50000
H18C  2    0.063303    0.818884    0.132850    10.50000   -1.50000
AFIX   0
PART 2
C17D  1    0.081742    0.696241    0.159335    10.50000    0.10383    0.10172 =
         0.14110    0.02744    0.04059    0.02902
AFIX  23
H17C  2    0.140567    0.694124    0.183877    10.50000   -1.20000
H17D  2    0.068215    0.643473    0.134756    10.50000   -1.20000
AFIX   0
C18D  1    0.079574    0.754436    0.112603    10.50000    0.15516    0.13630 =
         0.12131    0.03980    0.06764   -0.00333
AFIX  33
H18D  2    0.120492    0.740872    0.082281    10.50000   -1.50000
H18E  2    0.022111    0.756085    0.086894    10.50000   -1.50000
H18F  2    0.094612    0.806841    0.136117    10.50000   -1.50000
AFIX   0
PART 1
C17B  1   -0.184479    0.696800    0.187162    10.50000    0.09991    0.14448 =
         0.09423    0.02981   -0.00560    0.01690
AFIX  23
H17E  2   -0.195759    0.754844    0.189085    10.50000   -1.20000
H17F  2   -0.165417    0.681983    0.143876    10.50000   -1.20000
AFIX   0
C18B  1   -0.263845    0.654066    0.189079    10.50000    0.09937    0.16735 =
         0.14163    0.00423    0.00504   -0.00173
AFIX  33
H18G  2   -0.306589    0.667623    0.151537    10.50000   -1.50000
H18H  2   -0.254006    0.596400    0.185851    10.50000   -1.50000
H18I  2   -0.284402    0.669388    0.231139    10.50000   -1.50000
AFIX   0
PART 2
C17E  1   -0.185823    0.675666    0.185192    10.50000    0.09602    0.15720 =
         0.10005    0.01507   -0.00015    0.02002
AFIX  23
H17G  2   -0.191788    0.620403    0.164177    10.50000   -1.20000
H17H  2   -0.176103    0.712284    0.150988    10.50000   -1.20000
AFIX   0
C18E  1   -0.262065    0.698071    0.213567    10.50000    0.09862    0.15349 =
         0.12428    0.01423    0.02035    0.03277
AFIX  33
H18J  2   -0.311686    0.695081    0.178117    10.50000   -1.50000
H18K  2   -0.270646    0.661397    0.247375    10.50000   -1.50000
H18L  2   -0.255046    0.752774    0.234257    10.50000   -1.50000
AFIX   0
PART 0
C19C  1   -0.158967    0.500760    0.344219    11.00000    0.07468    0.07097 =
         0.07155    0.01118    0.01913   -0.00020
C21C  1   -0.297807    0.442264    0.363874    11.00000    0.07361    0.12869 =
         0.10863    0.03742    0.02118   -0.00822
C22C  1   -0.254560    0.379007    0.407924    11.00000    0.11552    0.18907 =
         0.19584    0.11096    0.03448    0.00050
AFIX  33
H22C  2   -0.294491    0.334403    0.408224    11.00000   -1.50000
H22D  2   -0.203971    0.359407    0.390130    11.00000   -1.50000
H22E  2   -0.237594    0.402806    0.453555    11.00000   -1.50000
AFIX   0
C23C  1   -0.371544    0.483797    0.394283    11.00000    0.09597    0.19988 =
         0.16615    0.02436    0.05642   -0.00426
AFIX  33
H23C  2   -0.415545    0.444010    0.398063    11.00000   -1.50000
H23D  2   -0.349380    0.508928    0.438658    11.00000   -1.50000
H23E  2   -0.396256    0.524670    0.365325    11.00000   -1.50000
AFIX   0
C24C  1   -0.327932    0.407214    0.291390    11.00000    0.11595    0.17177 =
         0.14130   -0.00577    0.00077   -0.04033
AFIX  33
H24A  2   -0.366828    0.361819    0.291770    11.00000   -1.50000
H24B  2   -0.357584    0.448409    0.265255    11.00000   -1.50000
H24C  2   -0.278442    0.389238    0.271285    11.00000   -1.50000
AFIX   0
MOLE 3
S42   6    0.648553    0.790247    0.539633    11.00000    0.11664    0.14986 =
         0.07881   -0.02064    0.02683    0.03447
P31   5    0.380645    0.869001    0.747145    11.00000    0.06554    0.06974 =
         0.08421    0.00055    0.01102    0.00215
O31   4    0.393506    0.942655    0.793015    11.00000    0.10014    0.07615 =
         0.08781   -0.00773    0.02119    0.00178
O40   4    0.479022    0.772388    0.583448    11.00000    0.07761    0.08651 =
         0.10585   -0.03480   -0.00666    0.01224
O31A  4    0.441646    0.797874    0.769448    11.00000    0.10418    0.08467 =
         0.09909    0.00981   -0.00321    0.02178
O31B  4    0.288356    0.828574    0.737718    11.00000    0.08318    0.11594 =
         0.11663    0.01313    0.02411   -0.02121
O34C  4    0.238197    1.072632    0.679371    11.00000    0.06252    0.07223 =
         0.13156   -0.03022   -0.00082    0.00575
O35C  4    0.120348    0.997792    0.628830    11.00000    0.05164    0.06571 =
         0.13040   -0.00525    0.00166    0.00479
N34   3    0.252923    0.948706    0.626147    11.00000    0.05157    0.06309 =
         0.10575   -0.01547   -0.00783    0.00560
N39   3    0.486296    0.886481    0.654691    11.00000    0.05293    0.06280 =
         0.07066   -0.01036    0.00160    0.00587
H39   2    0.515637    0.929163    0.673819    11.00000   -1.20000
DFIX 0.91 N39 H39
C32   1    0.394555    0.883181    0.659961    11.00000    0.05002    0.06143 =
         0.07830   -0.00968   -0.00121    0.00485
AFIX  13
H32   2    0.368771    0.835536    0.631337    11.00000   -1.20000
AFIX   0
C33   1    0.347692    0.959570    0.632988    11.00000    0.05496    0.06364 =
         0.07757   -0.00572   -0.00138    0.00637
AFIX  13
H33   2    0.364735    1.005373    0.666833    11.00000   -1.20000
AFIX   0
C35   1    0.215870    0.887743    0.570281    11.00000    0.06803    0.07090 =
         0.14077   -0.03085   -0.02527    0.01201
AFIX  23
H35A  2    0.153128    0.884884    0.567607    11.00000   -1.20000
H35B  2    0.238873    0.834338    0.579848    11.00000   -1.20000
AFIX   0
C36   1    0.238486    0.911075    0.502664    11.00000    0.11318    0.10883 =
         0.10817   -0.02773   -0.04097    0.03041
AFIX  23
H36A  2    0.218112    0.868432    0.467457    11.00000   -1.20000
H36B  2    0.209038    0.960985    0.490325    11.00000   -1.20000
AFIX   0
C37   1    0.334975    0.923348    0.506486    11.00000    0.11258    0.12254 =
         0.09018   -0.00252   -0.01497    0.03745
AFIX  23
H37A  2    0.346986    0.943461    0.464267    11.00000   -1.20000
H37B  2    0.363806    0.871531    0.512134    11.00000   -1.20000
AFIX   0
C38   1    0.370318    0.983247    0.565220    11.00000    0.08356    0.08504 =
         0.09387    0.01194   -0.00154    0.01811
AFIX  23
H38A  2    0.347116    1.036731    0.556224    11.00000   -1.20000
H38B  2    0.433106    0.986907    0.568569    11.00000   -1.20000
AFIX   0
C40   1    0.520242    0.832260    0.613127    11.00000    0.06389    0.07334 =
         0.06221   -0.00449   -0.00489    0.01792
C41   1    0.610213    0.847552    0.603154    11.00000    0.06914    0.08403 =
         0.05170    0.00431    0.00477    0.02235
C43   1    0.745572    0.839115    0.556347    11.00000    0.10143    0.16497 =
         0.10084    0.02288    0.05083    0.03769
AFIX  43
H43   2    0.791139    0.827627    0.532166    11.00000   -1.20000
AFIX   0
C44   1    0.750117    0.895969    0.607882    11.00000    0.08098    0.13483 =
         0.11868    0.01028    0.03172    0.00207
AFIX  43
H44   2    0.799053    0.928637    0.623793    11.00000   -1.20000
AFIX   0
C45   1    0.672278    0.900914    0.635498    11.00000    0.06778    0.10716 =
         0.08350   -0.00398    0.02027    0.00600
AFIX  43
H45   2    0.664289    0.937005    0.672093    11.00000   -1.20000
AFIX   0
PART 1
C32A  1    0.500134    0.800101    0.834753    10.50000    0.12301    0.10672 =
         0.19408    0.05679   -0.03450    0.00136
AFIX  23
H32A  2    0.559250    0.808353    0.826491    10.50000   -1.20000
H32B  2    0.485671    0.846783    0.863304    10.50000   -1.20000
AFIX   0
C33A  1    0.497563    0.732412    0.869425    10.50000    0.14844    0.13518 =
         0.16408    0.06359   -0.01053   -0.03875
AFIX  33
H33A  2    0.537642    0.739046    0.911339    10.50000   -1.50000
H33B  2    0.439753    0.724378    0.879189    10.50000   -1.50000
H33C  2    0.513473    0.685874    0.842306    10.50000   -1.50000
AFIX   0
PART 2
C32D  1    0.519906    0.809757    0.813781    10.50000    0.10288    0.11015 =
         0.20172    0.03472   -0.02482   -0.01816
AFIX  23
H32C  2    0.567293    0.802377    0.787642    10.50000   -1.20000
H32D  2    0.522886    0.865804    0.833047    10.50000   -1.20000
AFIX   0
C33D  1    0.532581    0.759924    0.865630    10.50000    0.14122    0.17036 =
         0.17071    0.05520   -0.04803   -0.01172
AFIX  33
H33D  2    0.587898    0.772550    0.893317    10.50000   -1.50000
H33E  2    0.487157    0.767754    0.892896    10.50000   -1.50000
H33F  2    0.531664    0.704184    0.847389    10.50000   -1.50000
AFIX   0
PART 1
C32B  1    0.235911    0.797312    0.788295    10.50000    0.09738    0.17279 =
         0.18515    0.01702    0.02582   -0.00858
AFIX  23
H32E  2    0.203121    0.748349    0.769539    10.50000   -1.20000
H32F  2    0.273133    0.785671    0.830153    10.50000   -1.20000
AFIX   0
C33B  1    0.181829    0.860269    0.799244    10.50000    0.10651    0.16038 =
         0.21003   -0.01081    0.00563   -0.00872
AFIX  33
H33G  2    0.145211    0.845992    0.831289    10.50000   -1.50000
H33H  2    0.215825    0.908089    0.817144    10.50000   -1.50000
H33I  2    0.146365    0.871062    0.757009    10.50000   -1.50000
AFIX   0
PART 2
C32E  1    0.249874    0.825677    0.801115    10.50000    0.08567    0.18194 =
         0.18733    0.00561    0.04503   -0.02257
AFIX  23
H32G  2    0.273652    0.779005    0.824371    10.50000   -1.20000
H32H  2    0.269481    0.874080    0.830379    10.50000   -1.20000
AFIX   0
C33E  1    0.162687    0.820964    0.795252    10.50000    0.09858    0.19871 =
         0.19747    0.02044    0.05845   -0.03199
AFIX  33
H33J  2    0.146367    0.819518    0.839675    10.50000   -1.50000
H33K  2    0.137628    0.867740    0.773964    10.50000   -1.50000
H33L  2    0.141816    0.772269    0.767931    10.50000   -1.50000
AFIX   0
PART 0
C34C  1    0.206682    1.012117    0.647510    11.00000    0.05486    0.06048 =
         0.09576   -0.00177    0.00177    0.00624
C36C  1    0.056767    1.061955    0.636384    11.00000    0.05722    0.08473 =
         0.09962   -0.00577    0.00688    0.01836
C37C  1    0.074420    1.129863    0.592913    11.00000    0.11762    0.08933 =
         0.17349    0.02695    0.01822    0.02299
AFIX  33
H37C  2    0.033310    1.172581    0.597202    11.00000   -1.50000
H37D  2    0.132363    1.151133    0.607792    11.00000   -1.50000
H37E  2    0.068798    1.109006    0.546133    11.00000   -1.50000
AFIX   0
C38C  1   -0.027671    1.017879    0.608094    11.00000    0.05624    0.12529 =
         0.13188   -0.00510    0.00206    0.00919
AFIX  33
H38C  2   -0.075202    1.054501    0.610378    11.00000   -1.50000
H38D  2   -0.026886    0.998738    0.561510    11.00000   -1.50000
H38E  2   -0.034732    0.972313    0.634367    11.00000   -1.50000
AFIX   0
C39C  1    0.059304    1.091119    0.710105    11.00000    0.08954    0.20713 =
         0.11373   -0.04677    0.01696    0.02559
AFIX  33
H39A  2    0.017120    1.133040    0.713603    11.00000   -1.50000
H39B  2    0.046110    1.046307    0.735300    11.00000   -1.50000
H39C  2    0.116300    1.112600    0.728409    11.00000   -1.50000
AFIX   0
MOLE 4
P46   5    0.568678    1.116461    0.761720    11.00000    0.08116    0.06341 =
         0.07010    0.00651    0.02372   -0.00084
S57   6    0.290598    1.185360    0.962507    11.00000    0.11243    0.14789 =
         0.08281    0.00776    0.03469    0.06308
O46   4    0.553577    1.043003    0.716089    11.00000    0.10723    0.07353 =
         0.07646   -0.00339    0.02476   -0.00054
O55   4    0.466350    1.206802    0.929478    11.00000    0.11174    0.07671 =
         0.12735   -0.02698    0.04768    0.00169
O46A  4    0.508167    1.188982    0.739911    11.00000    0.12177    0.07193 =
         0.09056    0.01438    0.01209    0.01402
O46B  4    0.661211    1.156228    0.770964    11.00000    0.09449    0.10821 =
         0.08241    0.02200    0.03452   -0.02111
O49C  4    0.707197    0.918442    0.818242    11.00000    0.08340    0.07495 =
         0.11609   -0.03088    0.01713    0.00495
O50C  4    0.828347    0.988761    0.868005    11.00000    0.06798    0.07380 =
         0.11487   -0.01521    0.02287    0.00709
N49   3    0.699286    1.039382    0.878883    11.00000    0.06545    0.04905 =
         0.07444   -0.00479    0.02309   -0.00504
N54   3    0.463818    1.096920    0.853728    11.00000    0.06906    0.05994 =
         0.07643   -0.00455    0.02770    0.00318
H54   2    0.434209    1.053463    0.830480    11.00000   -1.20000
DFIX 0.91 N54 H54
C47   1    0.555862    1.103654    0.849502    11.00000    0.06855    0.05155 =
         0.07026   -0.00067    0.02305   -0.00079
AFIX  13
H47   2    0.579167    1.152825    0.877258    11.00000   -1.20000
AFIX   0
C48   1    0.605756    1.030008    0.878317    11.00000    0.06735    0.05492 =
         0.07385    0.00439    0.02679   -0.00314
AFIX  13
H48   2    0.585714    0.981676    0.848103    11.00000   -1.20000
AFIX   0
C50   1    0.742786    1.102293    0.929351    11.00000    0.08064    0.05671 =
         0.08834   -0.01125    0.01769   -0.00468
AFIX  23
H50A  2    0.719888    1.155447    0.918767    11.00000   -1.20000
H50B  2    0.804695    1.103225    0.927433    11.00000   -1.20000
AFIX   0
C51   1    0.728081    1.084593    1.000495    11.00000    0.12896    0.08916 =
         0.07550   -0.00239    0.01173    0.00415
AFIX  23
H51A  2    0.756742    1.034365    1.012980    11.00000   -1.20000
H51B  2    0.753487    1.128363    1.032897    11.00000   -1.20000
AFIX   0
C52   1    0.632453    1.076747    1.003656    11.00000    0.12902    0.12067 =
         0.07139    0.01986    0.04175    0.02412
AFIX  23
H52A  2    0.605174    1.129141    0.997153    11.00000   -1.20000
H52B  2    0.624636    1.060773    1.048256    11.00000   -1.20000
AFIX   0
C53   1    0.589196    1.014072    0.949512    11.00000    0.09157    0.09271 =
         0.09023    0.03181    0.03788    0.00721
AFIX  23
H53A  2    0.526964    1.013903    0.950070    11.00000   -1.20000
H53B  2    0.610525    0.960460    0.960306    11.00000   -1.20000
AFIX   0
C55   1    0.426320    1.149100    0.895197    11.00000    0.09003    0.05997 =
         0.07939    0.00325    0.02755    0.01234
C56   1    0.333867    1.133887    0.898543    11.00000    0.07828    0.08354 =
         0.07267    0.01976    0.02874    0.03093
C58   1    0.191445    1.142035    0.934721    11.00000    0.08507    0.18836 =
         0.10290    0.04546    0.03556    0.05765
AFIX  43
H58   2    0.142675    1.152862    0.955384    11.00000   -1.20000
AFIX   0
C59   1    0.191233    1.090600    0.879818    11.00000    0.07536    0.15626 =
         0.11291    0.03266    0.02664    0.02300
AFIX  43
H59   2    0.142183    1.061340    0.858055    11.00000   -1.20000
AFIX   0
C60   1    0.273593    1.085203    0.858113    11.00000    0.07494    0.11096 =
         0.08419    0.01224    0.02579    0.01899
AFIX  43
H60   2    0.284899    1.052227    0.820645    11.00000   -1.20000
AFIX   0
PART 1
C47A  1    0.421293    1.180985    0.709660    10.50000    0.09295
AFIX  23
H47A  2    0.382885    1.208165    0.737780    10.50000   -1.20000
H47B  2    0.403480    1.124209    0.699711    10.50000   -1.20000
AFIX   0
C48A  1    0.424412    1.223387    0.645651    10.50000    0.16737
AFIX  33
H48A  2    0.367388    1.222559    0.618960    10.50000   -1.50000
H48B  2    0.443729    1.278869    0.657410    10.50000   -1.50000
H48C  2    0.464109    1.195789    0.619738    10.50000   -1.50000
AFIX   0
PART 2
C47D  1    0.445807    1.180121    0.676220    10.50000    0.15092
AFIX  23
H47C  2    0.479003    1.171395    0.639033    10.50000   -1.20000
H47D  2    0.411779    1.130741    0.677106    10.50000   -1.20000
AFIX   0
C48D  1    0.385610    1.244894    0.659569    10.50000    0.11164
AFIX  33
H48D  2    0.349399    1.230231    0.616766    10.50000   -1.50000
H48E  2    0.349908    1.253329    0.694571    10.50000   -1.50000
H48F  2    0.417489    1.294199    0.656295    10.50000   -1.50000
AFIX   0
PART 1
C47B  1    0.703319    1.155626    0.706885    10.50000    0.09647
AFIX  23
H47E  2    0.662552    1.130560    0.669155    10.50000   -1.20000
H47F  2    0.712466    1.211720    0.697227    10.50000   -1.20000
AFIX   0
C48B  1    0.779472    1.116849    0.708717    10.50000    0.11238
AFIX  33
H48G  2    0.800077    1.120188    0.666011    10.50000   -1.50000
H48H  2    0.821390    1.142039    0.744803    10.50000   -1.50000
H48I  2    0.771325    1.060632    0.716646    10.50000   -1.50000
AFIX   0
PART 2
C47E  1    0.705743    1.187953    0.722114    10.50000    0.07801
AFIX  23
H47G  2    0.668617    1.184923    0.678082    10.50000   -1.20000
H47H  2    0.721521    1.244704    0.735151    10.50000   -1.20000
AFIX   0
C48E  1    0.780058    1.142669    0.718132    10.50000    0.14710
AFIX  33
H48J  2    0.811066    1.163723    0.684935    10.50000   -1.50000
H48K  2    0.816631    1.146264    0.761792    10.50000   -1.50000
H48L  2    0.763904    1.086683    0.704913    10.50000   -1.50000
AFIX   0
PART 0
C49C  1    0.742039    0.976929    0.852674    11.00000    0.07060    0.05565 =
         0.07721   -0.00026    0.02256    0.00185
C51C  1    0.889587    0.924652    0.855546    11.00000    0.07932    0.09308 =
         0.09685   -0.00512    0.02803    0.02166
C52C  1    0.887447    0.908274    0.779883    11.00000    0.14974    0.17186 =
         0.12281   -0.00391    0.07256    0.03425
AFIX  33
H52C  2    0.927763    0.866052    0.771612    11.00000   -1.50000
H52D  2    0.829804    0.891185    0.758902    11.00000   -1.50000
H52E  2    0.903409    0.957152    0.760936    11.00000   -1.50000
AFIX   0
C53C  1    0.975344    0.962665    0.888510    11.00000    0.07443    0.18812 =
         0.21954   -0.05925    0.00330    0.03354
AFIX  33
H53C  2    1.021222    0.924989    0.883260    11.00000   -1.50000
H53D  2    0.985415    1.011606    0.867202    11.00000   -1.50000
H53E  2    0.974140    0.975666    0.936113    11.00000   -1.50000
AFIX   0
C54C  1    0.868288    0.848815    0.886551    11.00000    0.17179    0.12377 =
         0.16484    0.05159    0.05866    0.06722
AFIX  33
H54A  2    0.909275    0.807396    0.877808    11.00000   -1.50000
H54B  2    0.871259    0.859915    0.934842    11.00000   -1.50000
H54C  2    0.810603    0.830252    0.866988    11.00000   -1.50000
AFIX   0
HKLF    4


REM  shelxt_a.res in P-1
REM wR2 = 0.2105, GooF = S = 1.022, Restrained GooF = 1.038 for all data
REM R1 = 0.0680 for 12431 Fo > 4sig(Fo) and 0.1386 for all 25262 data
REM 1197 parameters refined using 356 restraints

END

WGHT      0.0811      1.2986

REM Instructions for potential hydrogen bonds
HTAB N9 O16
HTAB C15 O16
HTAB C2A O19C
HTAB C2D O19C
HTAB C7C O4C
HTAB C9C O4C
HTAB N24 O1
HTAB C30 O1
HTAB C17D O4C
HTAB C17D O16
HTAB C22C O19C
HTAB C24C O19C
HTAB N39 O46
HTAB C36 O25
HTAB C45 O46
HTAB C32A O31
HTAB C32D O31
HTAB C32E O31
HTAB C37C O34C
HTAB C39C O34C
HTAB N54 O31
HTAB C60 O31
EQIV $1 -x+1, -y+2, -z+1
HTAB C48E O25_$1
HTAB C52C O49C
EQIV $2 -x+1, -y+1, -z+1
HTAB C54C O10_$2
HTAB C54C O49C

REM Highest difference peak  0.367,  deepest hole -0.429,  1-sigma level  0.037
Q1    1   0.2135  0.8617  0.7534  11.00000  0.05    0.37
Q2    1   0.4834  1.2036  0.6560  11.00000  0.05    0.29
Q3    1   0.4144  1.2609  0.6513  11.00000  0.05    0.28
Q4    1   0.3625  0.6773  0.4104  11.00000  0.05    0.27
Q5    1   0.7382  1.1203  0.6863  11.00000  0.05    0.26
Q6    1   0.8147  1.1212  0.7417  11.00000  0.05    0.22
Q7    1  -0.2240  0.3071  0.0905  11.00000  0.05    0.22
Q8    1  -0.2352  0.4430  0.4460  11.00000  0.05    0.22
Q9    1   0.6626  1.1829  0.6991  11.00000  0.05    0.21
Q10   1   0.4355  0.7607  0.8289  11.00000  0.05    0.20
Q11   1   0.3764  1.2068  0.6598  11.00000  0.05    0.20
Q12   1   0.4853  0.8367  0.7766  11.00000  0.05    0.19
Q13   1   0.7765  1.1998  0.7532  11.00000  0.05    0.19
Q14   1   0.3833  1.2939  0.6978  11.00000  0.05    0.18
Q15   1   0.1735  0.8602  0.8142  11.00000  0.05    0.17
Q16   1   0.4182  1.1759  0.6810  11.00000  0.05    0.17
Q17   1  -0.2205  0.5621  0.3766  11.00000  0.05    0.17
Q18   1   0.7197  0.9065  0.8640  11.00000  0.05    0.16
Q19   1   0.0395  0.3748  0.3478  11.00000  0.05    0.16
Q20   1   0.3426  0.9360  0.4961  11.00000  0.05    0.16
;
_shelx_res_checksum              80017
####################################################################### 
# 
# This file contains crystal structure data downloaded from the 
# Cambridge Structural Database (CSD) hosted by the Cambridge 
# Crystallographic Data Centre (CCDC).
# 
# Full information about CCDC data access policies and citation 
# guidelines are available at http://www.ccdc.cam.ac.uk/access/V1 
# 
# Audit and citation data items may have been added by the CCDC. 
# Please retain this information to preserve the provenance of 
# this file and to allow appropriate attribution of the data. 
# 
#######################################################################

data_4i-1
_database_code_depnum_ccdc_archive 'CCDC 2209101'
loop_
_audit_author_name
_audit_author_address
'Arto Valkonen'
;University of Jyvaskyla
Finland
;
_audit_update_record             
;
2023-03-07 deposited with the CCDC.	2023-08-01 downloaded from the CCDC.
;

_audit_creation_method           SHELXL-2019/2
_shelx_SHELXL_version_number     2019/2
_chemical_name_systematic        ?
_chemical_name_common            ?
_chemical_melting_point          ?
_chemical_formula_moiety         'C21 H35 N2 O6 P S'
_chemical_formula_sum            'C21 H35 N2 O6 P S'
_chemical_formula_weight         474.54

loop_
_atom_type_symbol
_atom_type_description
_atom_type_scat_dispersion_real
_atom_type_scat_dispersion_imag
_atom_type_scat_source
C C 0.0033 0.0016 'International Tables Vol C Tables 4.2.6.8 and 6.1.1.4'
H H 0.0000 0.0000 'International Tables Vol C Tables 4.2.6.8 and 6.1.1.4'
N N 0.0061 0.0033 'International Tables Vol C Tables 4.2.6.8 and 6.1.1.4'
O O 0.0106 0.0060 'International Tables Vol C Tables 4.2.6.8 and 6.1.1.4'
P P 0.1023 0.0942 'International Tables Vol C Tables 4.2.6.8 and 6.1.1.4'
S S 0.1246 0.1234 'International Tables Vol C Tables 4.2.6.8 and 6.1.1.4'

_space_group_crystal_system      triclinic
_space_group_IT_number           2
_space_group_name_H-M_alt        'P -1'
_space_group_name_Hall           '-P 1'

_shelx_space_group_comment       
;
The symmetry employed for this shelxl refinement is uniquely defined
by the following loop, which should always be used as a source of
symmetry information in preference to the above space-group names.
They are only intended as comments.
;

loop_
_space_group_symop_operation_xyz
'x, y, z'
'-x, -y, -z'

_cell_length_a                   9.2861(6)
_cell_length_b                   11.2061(9)
_cell_length_c                   12.3620(6)
_cell_angle_alpha                103.022(5)
_cell_angle_beta                 100.213(5)
_cell_angle_gamma                102.017(6)
_cell_volume                     1191.44(14)
_cell_formula_units_Z            2
_cell_measurement_temperature    120(2)
_cell_measurement_reflns_used    5547
_cell_measurement_theta_min      2.9220
_cell_measurement_theta_max      29.7450

_exptl_crystal_description       'stacked plate'
_exptl_crystal_colour            colourless
_exptl_crystal_density_meas      ?
_exptl_crystal_density_method    ?
_exptl_crystal_density_diffrn    1.323
_exptl_crystal_F_000             508
_exptl_transmission_factor_min   ?
_exptl_transmission_factor_max   ?
_exptl_crystal_size_max          0.280
_exptl_crystal_size_mid          0.190
_exptl_crystal_size_min          0.120
_exptl_absorpt_coefficient_mu    0.242
_shelx_estimated_absorpt_T_min   0.935
_shelx_estimated_absorpt_T_max   0.972
_exptl_absorpt_correction_type   gaussian
_exptl_absorpt_correction_T_min  0.629
_exptl_absorpt_correction_T_max  1.000
_exptl_absorpt_process_details   
;
CrysAlisPro 1.171.40.67a (Rigaku Oxford Diffraction, 2019)
Numerical absorption correction based on gaussian integration over
a multifaceted crystal model
Empirical absorption correction using spherical harmonics,
 implemented in SCALE3 ABSPACK scaling algorithm.
;
_exptl_absorpt_special_details   ?
_diffrn_ambient_temperature      120(2)
_diffrn_radiation_wavelength     0.71073
_diffrn_radiation_type           MoK\a
_diffrn_source                   'micro-focus sealed X-ray tube'
_diffrn_measurement_device_type  'SuperNova, Single source at offset/far, Eos'
_diffrn_measurement_method       '\w scans'
_diffrn_detector_area_resol_mean 16.0107
_diffrn_reflns_number            18917
_diffrn_reflns_av_unetI/netI     0.0649
_diffrn_reflns_av_R_equivalents  0.0728
_diffrn_reflns_limit_h_min       -12
_diffrn_reflns_limit_h_max       12
_diffrn_reflns_limit_k_min       -15
_diffrn_reflns_limit_k_max       15
_diffrn_reflns_limit_l_min       -16
_diffrn_reflns_limit_l_max       17
_diffrn_reflns_theta_min         2.219
_diffrn_reflns_theta_max         29.949
_diffrn_reflns_theta_full        25.242
_diffrn_measured_fraction_theta_max 0.904
_diffrn_measured_fraction_theta_full 0.999
_diffrn_reflns_Laue_measured_fraction_max 0.904
_diffrn_reflns_Laue_measured_fraction_full 0.999
_diffrn_reflns_point_group_measured_fraction_max 0.904
_diffrn_reflns_point_group_measured_fraction_full 0.999
_reflns_number_total             6250
_reflns_number_gt                4561
_reflns_threshold_expression     'I > 2\s(I)'
_reflns_Friedel_coverage         0.000
_reflns_Friedel_fraction_max     .
_reflns_Friedel_fraction_full    .

_reflns_special_details          
;
 Reflections were merged by SHELXL according to the crystal
 class for the calculation of statistics and refinement.
 
 _reflns_Friedel_fraction is defined as the number of unique
 Friedel pairs measured divided by the number that would be
 possible theoretically, ignoring centric projections and
 systematic absences.
;

_computing_data_collection       'CrysAlisPro 1.171.40.67a (Rigaku OD, 2019)'
_computing_cell_refinement       'CrysAlisPro 1.171.40.67a (Rigaku OD, 2019)'
_computing_data_reduction        'CrysAlisPro 1.171.40.67a (Rigaku OD, 2019)'
_computing_structure_solution    'SHELXT (Sheldrick, 2015)'
_computing_structure_refinement  'SHELXL-2019/2 (Sheldrick, 2019)'
_computing_molecular_graphics    SHELXL-2019/2
_computing_publication_material  SHELXL-2019/2
_refine_special_details          ?
_refine_ls_structure_factor_coef Fsqd
_refine_ls_matrix_type           full
_refine_ls_weighting_scheme      calc
_refine_ls_weighting_details     
'w=1/[\s^2^(Fo^2^)+(0.1179P)^2^+0.1893P] where P=(Fo^2^+2Fc^2^)/3'
_atom_sites_solution_primary     iterative
_atom_sites_solution_secondary   ?
_atom_sites_solution_hydrogens   mixed
_refine_ls_hydrogen_treatment    mixed
_refine_ls_extinction_method     none
_refine_ls_extinction_coef       .
_refine_ls_number_reflns         6250
_refine_ls_number_parameters     340
_refine_ls_number_restraints     128
_refine_ls_R_factor_all          0.0915
_refine_ls_R_factor_gt           0.0702
_refine_ls_wR_factor_ref         0.2123
_refine_ls_wR_factor_gt          0.1820
_refine_ls_goodness_of_fit_ref   1.050
_refine_ls_restrained_S_all      1.044
_refine_ls_shift/su_max          0.000
_refine_ls_shift/su_mean         0.000

loop_
_atom_site_label
_atom_site_type_symbol
_atom_site_fract_x
_atom_site_fract_y
_atom_site_fract_z
_atom_site_U_iso_or_equiv
_atom_site_adp_type
_atom_site_occupancy
_atom_site_site_symmetry_order
_atom_site_calc_flag
_atom_site_refinement_flags_posn
_atom_site_refinement_flags_adp
_atom_site_refinement_flags_occupancy
_atom_site_disorder_assembly
_atom_site_disorder_group
S13 S 0.7748(3) 0.4536(3) 0.02835(16) 0.0312(4) Uani 0.612(3) 1 d D U P A 1
S13B S 0.8157(5) 0.4038(5) 0.2474(3) 0.0327(7) Uani 0.388(3) 1 d D U P A 2
P1 P 0.46607(7) 0.72096(6) 0.52148(5) 0.03078(19) Uani 1 1 d D . . . .
O1 O 0.39751(19) 0.61204(17) 0.55893(14) 0.0377(4) Uani 1 1 d . . . . .
O10 O 0.70682(19) 0.74915(15) 0.27711(13) 0.0339(4) Uani 1 1 d . . . . .
O1A O 0.36003(18) 0.74058(15) 0.41586(13) 0.0334(4) Uani 1 1 d . . . . .
O1B O 0.5221(4) 0.8595(3) 0.6084(3) 0.0343(7) Uani 0.781(7) 1 d D . P B 1
O1D O 0.4675(14) 0.8325(10) 0.6206(8) 0.028(2) Uani 0.219(7) 1 d D . P B 2
O4C O 0.68482(19) 0.66814(15) 0.77294(13) 0.0347(4) Uani 1 1 d . . . . .
O5C O 0.78070(17) 0.88031(14) 0.85753(12) 0.0286(3) Uani 1 1 d . . . . .
N4 N 0.8031(2) 0.79878(18) 0.68042(15) 0.0304(4) Uani 1 1 d . . . . .
N9 N 0.6086(2) 0.61660(18) 0.37464(15) 0.0289(4) Uani 1 1 d D . . . .
H9 H 0.575(3) 0.5373(17) 0.376(2) 0.031(6) Uiso 1 1 d D . . . .
C2 C 0.6441(3) 0.7156(2) 0.48111(17) 0.0292(5) Uani 1 1 d . . . . .
H2 H 0.685770 0.798261 0.465692 0.035 Uiso 1 1 calc R U . . .
C3 C 0.7662(3) 0.6958(2) 0.57416(17) 0.0304(5) Uani 1 1 d . . . . .
H3 H 0.725108 0.613880 0.590912 0.037 Uiso 1 1 calc R U . . .
C5 C 0.8868(3) 0.9238(2) 0.67905(19) 0.0325(5) Uani 1 1 d . . . . .
H5A H 0.910865 0.983106 0.756300 0.039 Uiso 1 1 calc R U . . .
H5B H 0.823704 0.956987 0.625732 0.039 Uiso 1 1 calc R U . . .
C6 C 1.0329(3) 0.9152(3) 0.6416(2) 0.0391(6) Uani 1 1 d . . . . .
H6A H 1.101349 0.892683 0.700283 0.047 Uiso 1 1 calc R U . . .
H6B H 1.084562 0.998856 0.634588 0.047 Uiso 1 1 calc R U . . .
C7 C 1.0006(3) 0.8158(3) 0.5272(2) 0.0423(6) Uani 1 1 d . . . . .
H7A H 0.942684 0.843565 0.466593 0.051 Uiso 1 1 calc R U . . .
H7B H 1.097496 0.807199 0.507580 0.051 Uiso 1 1 calc R U . . .
C8 C 0.9113(3) 0.6890(3) 0.53254(19) 0.0382(6) Uani 1 1 d . . . . .
H8A H 0.976140 0.655654 0.584516 0.046 Uiso 1 1 calc R U . . .
H8B H 0.883826 0.628655 0.455556 0.046 Uiso 1 1 calc R U . . .
C10 C 0.6439(2) 0.6432(2) 0.27949(18) 0.0276(4) Uani 1 1 d . . . . .
C11 C 0.5958(2) 0.5303(2) 0.17383(18) 0.0306(5) Uani 1 1 d . . . . .
H11A H 0.509870 0.466803 0.182223 0.037 Uiso 1 1 calc R U . . .
H11B H 0.559757 0.559044 0.106265 0.037 Uiso 1 1 calc R U . . .
C12 C 0.7202(2) 0.4683(2) 0.15326(17) 0.0284(4) Uani 1 1 d D U . . .
C14 C 0.9006(14) 0.3702(10) 0.0680(9) 0.0299(14) Uani 0.612(3) 1 d D U P A 1
H14 H 0.963062 0.338603 0.021641 0.036 Uiso 0.612(3) 1 calc R U P A 1
C15 C 0.9000(9) 0.3546(10) 0.1746(7) 0.0329(13) Uani 0.612(3) 1 d D U P A 1
H15 H 0.961775 0.310885 0.211555 0.039 Uiso 0.612(3) 1 calc R U P A 1
C16 C 0.7943(14) 0.4126(12) 0.2230(9) 0.041(2) Uani 0.612(3) 1 d D U P A 1
H16 H 0.777935 0.412031 0.296580 0.049 Uiso 0.612(3) 1 calc R U P A 1
C14B C 0.9296(14) 0.3603(16) 0.1576(11) 0.0317(19) Uani 0.388(3) 1 d D U P A 2
H14B H 1.008416 0.321121 0.176490 0.038 Uiso 0.388(3) 1 calc R U P A 2
C15B C 0.893(2) 0.3889(17) 0.0559(15) 0.035(2) Uani 0.388(3) 1 d D U P A 2
H15B H 0.942422 0.371890 -0.004711 0.042 Uiso 0.388(3) 1 calc R U P A 2
C16B C 0.771(2) 0.4476(17) 0.0535(10) 0.035(3) Uani 0.388(3) 1 d D U P A 2
H16B H 0.726983 0.470636 -0.011743 0.042 Uiso 0.388(3) 1 calc R U P A 2
C2A C 0.2335(3) 0.6389(2) 0.3395(2) 0.0379(5) Uani 1 1 d . . . . .
H2A H 0.168088 0.600436 0.384322 0.045 Uiso 1 1 calc R U . . .
H2B H 0.271880 0.572043 0.295570 0.045 Uiso 1 1 calc R U . . .
C3A C 0.1453(3) 0.6943(3) 0.2603(2) 0.0419(6) Uani 1 1 d . . . . .
H3A H 0.059664 0.627549 0.208170 0.063 Uiso 1 1 calc R U . . .
H3B H 0.107372 0.760065 0.304473 0.063 Uiso 1 1 calc R U . . .
H3C H 0.210797 0.731773 0.216036 0.063 Uiso 1 1 calc R U . . .
C2B C 0.4138(3) 0.9167(3) 0.6589(3) 0.0353(9) Uani 0.781(7) 1 d D . P B 1
H2C H 0.366704 0.864588 0.704595 0.042 Uiso 0.781(7) 1 calc R U P B 1
H2D H 0.332814 0.923730 0.598606 0.042 Uiso 0.781(7) 1 calc R U P B 1
C3B C 0.5010(3) 1.0448(2) 0.7333(2) 0.0373(5) Uani 1 1 d D . . . .
H3D H 0.432712 1.087332 0.769493 0.056 Uiso 0.781(7) 1 calc R U P B 1
H3E H 0.580745 1.036210 0.792411 0.056 Uiso 0.781(7) 1 calc R U P B 1
H3F H 0.547025 1.095056 0.686954 0.056 Uiso 0.781(7) 1 calc R U P B 1
H3G H 0.508365 1.132471 0.730427 0.056 Uiso 0.219(7) 1 calc R U P B 2
H3H H 0.415037 1.015726 0.765212 0.056 Uiso 0.219(7) 1 calc R U P B 2
H3I H 0.594627 1.040554 0.781642 0.056 Uiso 0.219(7) 1 calc R U P B 2
C2D C 0.4776(12) 0.9594(8) 0.6120(7) 0.027(3) Uani 0.219(7) 1 d D . P B 2
H2E H 0.383375 0.963022 0.562255 0.032 Uiso 0.219(7) 1 calc R U P B 2
H2F H 0.563716 0.987954 0.578754 0.032 Uiso 0.219(7) 1 calc R U P B 2
C4C C 0.7497(2) 0.7732(2) 0.77094(17) 0.0278(4) Uani 1 1 d . . . . .
C6C C 0.7328(3) 0.8769(2) 0.96494(17) 0.0294(5) Uani 1 1 d . . . . .
C7C C 0.8104(3) 0.7948(3) 1.0240(2) 0.0379(5) Uani 1 1 d . . . . .
H7C H 0.777723 0.793245 1.094968 0.057 Uiso 1 1 calc R U . . .
H7D H 0.783155 0.708307 0.973655 0.057 Uiso 1 1 calc R U . . .
H7E H 0.920383 0.829558 1.041649 0.057 Uiso 1 1 calc R U . . .
C8C C 0.7897(3) 1.0149(2) 1.03399(19) 0.0347(5) Uani 1 1 d . . . . .
H8C H 0.763855 1.024294 1.108423 0.052 Uiso 1 1 calc R U . . .
H8D H 0.899897 1.042364 1.045264 0.052 Uiso 1 1 calc R U . . .
H8E H 0.742025 1.067220 0.992857 0.052 Uiso 1 1 calc R U . . .
C9C C 0.5614(3) 0.8335(2) 0.9406(2) 0.0359(5) Uani 1 1 d . . . . .
H9C H 0.530435 0.831442 1.012017 0.054 Uiso 1 1 calc R U . . .
H9D H 0.517189 0.892660 0.906715 0.054 Uiso 1 1 calc R U . . .
H9E H 0.526016 0.748505 0.887219 0.054 Uiso 1 1 calc R U . . .

loop_
_atom_site_aniso_label
_atom_site_aniso_U_11
_atom_site_aniso_U_22
_atom_site_aniso_U_33
_atom_site_aniso_U_23
_atom_site_aniso_U_13
_atom_site_aniso_U_12
S13 0.0394(6) 0.0416(7) 0.0242(8) 0.0134(6) 0.0207(6) 0.0194(5)
S13B 0.0375(12) 0.0404(11) 0.0271(15) 0.0114(10) 0.0156(10) 0.0160(8)
P1 0.0422(3) 0.0341(3) 0.0222(3) 0.0084(2) 0.0154(3) 0.0155(3)
O1 0.0445(9) 0.0488(10) 0.0367(9) 0.0244(8) 0.0260(8) 0.0204(8)
O10 0.0458(9) 0.0363(9) 0.0251(8) 0.0118(7) 0.0178(7) 0.0109(7)
O1A 0.0420(9) 0.0312(8) 0.0282(8) 0.0096(7) 0.0101(7) 0.0089(7)
O1B 0.0292(15) 0.0392(16) 0.0350(14) 0.0031(11) 0.0148(12) 0.0113(12)
O1D 0.035(6) 0.031(5) 0.021(4) 0.002(3) 0.015(4) 0.013(4)
O4C 0.0504(9) 0.0317(8) 0.0266(8) 0.0078(7) 0.0199(7) 0.0118(7)
O5C 0.0390(8) 0.0306(8) 0.0196(7) 0.0058(6) 0.0153(6) 0.0101(6)
N4 0.0420(10) 0.0332(10) 0.0209(8) 0.0081(7) 0.0178(8) 0.0106(8)
N9 0.0408(10) 0.0296(10) 0.0199(8) 0.0071(7) 0.0154(8) 0.0095(8)
C2 0.0400(11) 0.0319(11) 0.0195(9) 0.0080(8) 0.0154(9) 0.0095(9)
C3 0.0402(11) 0.0356(12) 0.0191(9) 0.0061(8) 0.0140(9) 0.0130(9)
C5 0.0387(12) 0.0384(12) 0.0248(10) 0.0121(9) 0.0156(9) 0.0091(10)
C6 0.0382(12) 0.0529(15) 0.0256(11) 0.0097(11) 0.0125(10) 0.0070(11)
C7 0.0366(12) 0.0635(17) 0.0277(11) 0.0079(11) 0.0157(10) 0.0129(12)
C8 0.0441(13) 0.0534(15) 0.0203(10) 0.0057(10) 0.0102(10) 0.0219(12)
C10 0.0297(10) 0.0350(11) 0.0221(10) 0.0077(8) 0.0127(8) 0.0118(9)
C11 0.0309(10) 0.0398(12) 0.0223(10) 0.0069(9) 0.0096(8) 0.0107(9)
C12 0.0331(10) 0.0331(11) 0.0204(9) 0.0060(8) 0.0118(8) 0.0086(9)
C14 0.039(2) 0.034(3) 0.027(3) 0.0120(18) 0.017(2) 0.0200(19)
C15 0.041(3) 0.039(2) 0.026(3) 0.0160(19) 0.016(2) 0.012(2)
C16 0.052(4) 0.043(3) 0.031(4) 0.010(3) 0.019(3) 0.009(3)
C14B 0.040(4) 0.036(3) 0.031(4) 0.019(3) 0.021(3) 0.015(3)
C15B 0.043(3) 0.041(4) 0.028(4) 0.010(3) 0.019(3) 0.013(3)
C16B 0.041(3) 0.039(4) 0.030(4) 0.010(4) 0.020(4) 0.008(3)
C2A 0.0419(12) 0.0352(12) 0.0361(13) 0.0072(10) 0.0130(11) 0.0085(10)
C3A 0.0459(13) 0.0477(15) 0.0301(12) 0.0112(11) 0.0107(11) 0.0059(11)
C2B 0.0351(15) 0.0412(18) 0.0354(17) 0.0070(14) 0.0187(13) 0.0171(13)
C3B 0.0492(13) 0.0364(13) 0.0317(12) 0.0088(10) 0.0178(11) 0.0160(11)
C2D 0.039(5) 0.019(5) 0.023(5) 0.005(4) 0.010(4) 0.007(4)
C4C 0.0344(10) 0.0333(11) 0.0205(10) 0.0077(8) 0.0123(9) 0.0139(9)
C6C 0.0365(11) 0.0368(12) 0.0203(9) 0.0078(8) 0.0169(9) 0.0126(9)
C7C 0.0507(14) 0.0475(14) 0.0268(11) 0.0170(10) 0.0194(11) 0.0211(12)
C8C 0.0364(11) 0.0407(13) 0.0257(11) 0.0031(9) 0.0135(9) 0.0088(10)
C9C 0.0366(12) 0.0405(13) 0.0320(12) 0.0048(10) 0.0188(10) 0.0092(10)

_geom_special_details            
;
 All esds (except the esd in the dihedral angle between two l.s. planes)
 are estimated using the full covariance matrix.  The cell esds are taken
 into account individually in the estimation of esds in distances, angles
 and torsion angles; correlations between esds in cell parameters are only
 used when they are defined by crystal symmetry.  An approximate (isotropic)
 treatment of cell esds is used for estimating esds involving l.s. planes.
;

loop_
_geom_bond_atom_site_label_1
_geom_bond_atom_site_label_2
_geom_bond_distance
_geom_bond_site_symmetry_2
_geom_bond_publ_flag
S13 C12 1.693(3) . ?
S13 C14 1.714(9) . ?
S13B C12 1.715(4) . ?
S13B C14B 1.725(12) . ?
P1 O1 1.4646(18) . ?
P1 O1D 1.537(8) . ?
P1 O1A 1.5768(17) . ?
P1 O1B 1.596(3) . ?
P1 C2 1.818(2) . ?
O10 C10 1.219(3) . ?
O1A C2A 1.461(3) . ?
O1B C2B 1.458(4) . ?
O1D C2D 1.435(14) . ?
O4C C4C 1.213(3) . ?
O5C C4C 1.356(2) . ?
O5C C6C 1.479(2) . ?
N4 C4C 1.364(3) . ?
N4 C5 1.459(3) . ?
N4 C3 1.472(3) . ?
N9 C10 1.354(3) . ?
N9 C2 1.452(3) . ?
N9 H9 0.884(17) . ?
C2 C3 1.554(3) . ?
C2 H2 1.0000 . ?
C3 C8 1.535(3) . ?
C3 H3 1.0000 . ?
C5 C6 1.523(3) . ?
C5 H5A 0.9900 . ?
C5 H5B 0.9900 . ?
C6 C7 1.527(3) . ?
C6 H6A 0.9900 . ?
C6 H6B 0.9900 . ?
C7 C8 1.511(4) . ?
C7 H7A 0.9900 . ?
C7 H7B 0.9900 . ?
C8 H8A 0.9900 . ?
C8 H8B 0.9900 . ?
C10 C11 1.523(3) . ?
C11 C12 1.497(3) . ?
C11 H11A 0.9900 . ?
C11 H11B 0.9900 . ?
C12 C16 1.347(9) . ?
C12 C16B 1.384(11) . ?
C14 C15 1.368(8) . ?
C14 H14 0.9500 . ?
C15 C16 1.430(14) . ?
C15 H15 0.9500 . ?
C16 H16 0.9500 . ?
C14B C15B 1.368(12) . ?
C14B H14B 0.9500 . ?
C15B C16B 1.43(2) . ?
C15B H15B 0.9500 . ?
C16B H16B 0.9500 . ?
C2A C3A 1.489(4) . ?
C2A H2A 0.9900 . ?
C2A H2B 0.9900 . ?
C3A H3A 0.9800 . ?
C3A H3B 0.9800 . ?
C3A H3C 0.9800 . ?
C2B C3B 1.490(4) . ?
C2B H2C 0.9900 . ?
C2B H2D 0.9900 . ?
C3B C2D 1.537(9) . ?
C3B H3D 0.9800 . ?
C3B H3E 0.9800 . ?
C3B H3F 0.9800 . ?
C3B H3G 0.9800 . ?
C3B H3H 0.9800 . ?
C3B H3I 0.9800 . ?
C2D H2E 0.9900 . ?
C2D H2F 0.9900 . ?
C6C C7C 1.513(3) . ?
C6C C9C 1.517(3) . ?
C6C C8C 1.519(3) . ?
C7C H7C 0.9800 . ?
C7C H7D 0.9800 . ?
C7C H7E 0.9800 . ?
C8C H8C 0.9800 . ?
C8C H8D 0.9800 . ?
C8C H8E 0.9800 . ?
C9C H9C 0.9800 . ?
C9C H9D 0.9800 . ?
C9C H9E 0.9800 . ?

loop_
_geom_angle_atom_site_label_1
_geom_angle_atom_site_label_2
_geom_angle_atom_site_label_3
_geom_angle
_geom_angle_site_symmetry_1
_geom_angle_site_symmetry_3
_geom_angle_publ_flag
C12 S13 C14 91.9(4) . . ?
C12 S13B C14B 92.9(6) . . ?
O1 P1 O1D 101.6(5) . . ?
O1 P1 O1A 113.35(10) . . ?
O1D P1 O1A 103.3(4) . . ?
O1 P1 O1B 120.28(15) . . ?
O1A P1 O1B 103.03(14) . . ?
O1 P1 C2 114.91(10) . . ?
O1D P1 C2 117.6(5) . . ?
O1A P1 C2 105.68(9) . . ?
O1B P1 C2 97.45(14) . . ?
C2A O1A P1 122.40(15) . . ?
C2B O1B P1 119.9(3) . . ?
C2D O1D P1 124.1(8) . . ?
C4C O5C C6C 120.82(17) . . ?
C4C N4 C5 124.41(18) . . ?
C4C N4 C3 118.25(19) . . ?
C5 N4 C3 117.23(17) . . ?
C10 N9 C2 120.83(19) . . ?
C10 N9 H9 120.7(17) . . ?
C2 N9 H9 118.0(17) . . ?
N9 C2 C3 111.87(17) . . ?
N9 C2 P1 106.97(15) . . ?
C3 C2 P1 114.20(14) . . ?
N9 C2 H2 107.9 . . ?
C3 C2 H2 107.9 . . ?
P1 C2 H2 107.9 . . ?
N4 C3 C8 109.34(19) . . ?
N4 C3 C2 110.97(17) . . ?
C8 C3 C2 111.03(17) . . ?
N4 C3 H3 108.5 . . ?
C8 C3 H3 108.5 . . ?
C2 C3 H3 108.5 . . ?
N4 C5 C6 110.04(19) . . ?
N4 C5 H5A 109.7 . . ?
C6 C5 H5A 109.7 . . ?
N4 C5 H5B 109.7 . . ?
C6 C5 H5B 109.7 . . ?
H5A C5 H5B 108.2 . . ?
C5 C6 C7 111.0(2) . . ?
C5 C6 H6A 109.4 . . ?
C7 C6 H6A 109.4 . . ?
C5 C6 H6B 109.4 . . ?
C7 C6 H6B 109.4 . . ?
H6A C6 H6B 108.0 . . ?
C8 C7 C6 110.7(2) . . ?
C8 C7 H7A 109.5 . . ?
C6 C7 H7A 109.5 . . ?
C8 C7 H7B 109.5 . . ?
C6 C7 H7B 109.5 . . ?
H7A C7 H7B 108.1 . . ?
C7 C8 C3 113.2(2) . . ?
C7 C8 H8A 108.9 . . ?
C3 C8 H8A 108.9 . . ?
C7 C8 H8B 108.9 . . ?
C3 C8 H8B 108.9 . . ?
H8A C8 H8B 107.8 . . ?
O10 C10 N9 123.2(2) . . ?
O10 C10 C11 122.09(19) . . ?
N9 C10 C11 114.7(2) . . ?
C12 C11 C10 113.38(18) . . ?
C12 C11 H11A 108.9 . . ?
C10 C11 H11A 108.9 . . ?
C12 C11 H11B 108.9 . . ?
C10 C11 H11B 108.9 . . ?
H11A C11 H11B 107.7 . . ?
C16 C12 C11 126.9(6) . . ?
C16B C12 C11 125.6(7) . . ?
C16 C12 S13 112.3(5) . . ?
C11 C12 S13 120.69(18) . . ?
C16B C12 S13B 109.2(7) . . ?
C11 C12 S13B 125.1(2) . . ?
C15 C14 S13 111.8(10) . . ?
C15 C14 H14 124.1 . . ?
S13 C14 H14 124.1 . . ?
C14 C15 C16 111.1(10) . . ?
C14 C15 H15 124.4 . . ?
C16 C15 H15 124.4 . . ?
C12 C16 C15 113.0(9) . . ?
C12 C16 H16 123.5 . . ?
C15 C16 H16 123.5 . . ?
C15B C14B S13B 112.0(16) . . ?
C15B C14B H14B 124.0 . . ?
S13B C14B H14B 124.0 . . ?
C14B C15B C16B 110.7(18) . . ?
C14B C15B H15B 124.6 . . ?
C16B C15B H15B 124.6 . . ?
C12 C16B C15B 114.9(13) . . ?
C12 C16B H16B 122.5 . . ?
C15B C16B H16B 122.5 . . ?
O1A C2A C3A 108.1(2) . . ?
O1A C2A H2A 110.1 . . ?
C3A C2A H2A 110.1 . . ?
O1A C2A H2B 110.1 . . ?
C3A C2A H2B 110.1 . . ?
H2A C2A H2B 108.4 . . ?
C2A C3A H3A 109.5 . . ?
C2A C3A H3B 109.5 . . ?
H3A C3A H3B 109.5 . . ?
C2A C3A H3C 109.5 . . ?
H3A C3A H3C 109.5 . . ?
H3B C3A H3C 109.5 . . ?
O1B C2B C3B 106.4(3) . . ?
O1B C2B H2C 110.5 . . ?
C3B C2B H2C 110.5 . . ?
O1B C2B H2D 110.5 . . ?
C3B C2B H2D 110.5 . . ?
H2C C2B H2D 108.6 . . ?
C2B C3B H3D 109.5 . . ?
C2B C3B H3E 109.5 . . ?
H3D C3B H3E 109.5 . . ?
C2B C3B H3F 109.5 . . ?
H3D C3B H3F 109.5 . . ?
H3E C3B H3F 109.5 . . ?
C2D C3B H3G 109.5 . . ?
C2D C3B H3H 109.5 . . ?
H3G C3B H3H 109.5 . . ?
C2D C3B H3I 109.5 . . ?
H3G C3B H3I 109.5 . . ?
H3H C3B H3I 109.5 . . ?
O1D C2D C3B 107.4(7) . . ?
O1D C2D H2E 110.2 . . ?
C3B C2D H2E 110.2 . . ?
O1D C2D H2F 110.2 . . ?
C3B C2D H2F 110.2 . . ?
H2E C2D H2F 108.5 . . ?
O4C C4C O5C 125.22(19) . . ?
O4C C4C N4 124.02(19) . . ?
O5C C4C N4 110.75(19) . . ?
O5C C6C C7C 110.26(17) . . ?
O5C C6C C9C 109.86(18) . . ?
C7C C6C C9C 112.8(2) . . ?
O5C C6C C8C 102.18(17) . . ?
C7C C6C C8C 110.5(2) . . ?
C9C C6C C8C 110.73(18) . . ?
C6C C7C H7C 109.5 . . ?
C6C C7C H7D 109.5 . . ?
H7C C7C H7D 109.5 . . ?
C6C C7C H7E 109.5 . . ?
H7C C7C H7E 109.5 . . ?
H7D C7C H7E 109.5 . . ?
C6C C8C H8C 109.5 . . ?
C6C C8C H8D 109.5 . . ?
H8C C8C H8D 109.5 . . ?
C6C C8C H8E 109.5 . . ?
H8C C8C H8E 109.5 . . ?
H8D C8C H8E 109.5 . . ?
C6C C9C H9C 109.5 . . ?
C6C C9C H9D 109.5 . . ?
H9C C9C H9D 109.5 . . ?
C6C C9C H9E 109.5 . . ?
H9C C9C H9E 109.5 . . ?
H9D C9C H9E 109.5 . . ?

loop_
_geom_torsion_atom_site_label_1
_geom_torsion_atom_site_label_2
_geom_torsion_atom_site_label_3
_geom_torsion_atom_site_label_4
_geom_torsion
_geom_torsion_site_symmetry_1
_geom_torsion_site_symmetry_2
_geom_torsion_site_symmetry_3
_geom_torsion_site_symmetry_4
_geom_torsion_publ_flag
O1 P1 O1A C2A -20.31(19) . . . . ?
O1D P1 O1A C2A -129.5(5) . . . . ?
O1B P1 O1A C2A -151.9(2) . . . . ?
C2 P1 O1A C2A 106.39(17) . . . . ?
O1 P1 O1B C2B -61.2(3) . . . . ?
O1A P1 O1B C2B 66.2(3) . . . . ?
C2 P1 O1B C2B 174.2(3) . . . . ?
O1 P1 O1D C2D -159.1(10) . . . . ?
O1A P1 O1D C2D -41.4(11) . . . . ?
C2 P1 O1D C2D 74.5(11) . . . . ?
C10 N9 C2 C3 -113.4(2) . . . . ?
C10 N9 C2 P1 120.80(19) . . . . ?
O1 P1 C2 N9 70.43(17) . . . . ?
O1D P1 C2 N9 -170.0(5) . . . . ?
O1A P1 C2 N9 -55.32(16) . . . . ?
O1B P1 C2 N9 -161.15(18) . . . . ?
O1 P1 C2 C3 -53.92(19) . . . . ?
O1D P1 C2 C3 65.7(5) . . . . ?
O1A P1 C2 C3 -179.67(15) . . . . ?
O1B P1 C2 C3 74.5(2) . . . . ?
C4C N4 C3 C8 -131.2(2) . . . . ?
C5 N4 C3 C8 52.5(2) . . . . ?
C4C N4 C3 C2 106.0(2) . . . . ?
C5 N4 C3 C2 -70.3(2) . . . . ?
N9 C2 C3 N4 178.68(17) . . . . ?
P1 C2 C3 N4 -59.6(2) . . . . ?
N9 C2 C3 C8 56.9(2) . . . . ?
P1 C2 C3 C8 178.54(16) . . . . ?
C4C N4 C5 C6 128.6(2) . . . . ?
C3 N4 C5 C6 -55.4(3) . . . . ?
N4 C5 C6 C7 54.3(3) . . . . ?
C5 C6 C7 C8 -54.8(3) . . . . ?
C6 C7 C8 C3 53.4(3) . . . . ?
N4 C3 C8 C7 -50.3(3) . . . . ?
C2 C3 C8 C7 72.5(2) . . . . ?
C2 N9 C10 O10 0.4(3) . . . . ?
C2 N9 C10 C11 -178.42(18) . . . . ?
O10 C10 C11 C12 84.4(3) . . . . ?
N9 C10 C11 C12 -96.7(2) . . . . ?
C10 C11 C12 C16 61.4(7) . . . . ?
C10 C11 C12 C16B -125.0(9) . . . . ?
C10 C11 C12 S13 -122.8(2) . . . . ?
C10 C11 C12 S13B 58.9(3) . . . . ?
C14 S13 C12 C16 0.1(8) . . . . ?
C14 S13 C12 C11 -176.2(4) . . . . ?
C14B S13B C12 C16B 3.9(10) . . . . ?
C14B S13B C12 C11 -179.4(5) . . . . ?
C12 S13 C14 C15 0.0(8) . . . . ?
S13 C14 C15 C16 -0.1(11) . . . . ?
C11 C12 C16 C15 175.9(6) . . . . ?
S13 C12 C16 C15 -0.2(11) . . . . ?
C14 C15 C16 C12 0.2(13) . . . . ?
C12 S13B C14B C15B -2.5(12) . . . . ?
S13B C14B C15B C16B 0.3(19) . . . . ?
C11 C12 C16B C15B 178.8(11) . . . . ?
S13B C12 C16B C15B -4.5(17) . . . . ?
C14B C15B C16B C12 3(2) . . . . ?
P1 O1A C2A C3A 172.03(15) . . . . ?
P1 O1B C2B C3B -179.1(2) . . . . ?
P1 O1D C2D C3B -171.2(8) . . . . ?
C6C O5C C4C O4C -1.2(3) . . . . ?
C6C O5C C4C N4 179.50(17) . . . . ?
C5 N4 C4C O4C -177.3(2) . . . . ?
C3 N4 C4C O4C 6.7(3) . . . . ?
C5 N4 C4C O5C 2.0(3) . . . . ?
C3 N4 C4C O5C -173.99(17) . . . . ?
C4C O5C C6C C7C 62.9(3) . . . . ?
C4C O5C C6C C9C -62.0(2) . . . . ?
C4C O5C C6C C8C -179.63(18) . . . . ?

loop_
_geom_hbond_atom_site_label_D
_geom_hbond_atom_site_label_H
_geom_hbond_atom_site_label_A
_geom_hbond_distance_DH
_geom_hbond_distance_HA
_geom_hbond_distance_DA
_geom_hbond_angle_DHA
_geom_hbond_site_symmetry_A
_geom_hbond_publ_flag
N9 H9 O1 0.884(17) 2.06(2) 2.854(3) 150(2) 2_666 yes

_refine_diff_density_max         0.812
_refine_diff_density_min         -0.853
_refine_diff_density_rms         0.095

_shelx_res_file                  
;
TITL shelxt_a.res in P-1
    shelx.res
    created by SHELXL-2019/2 at 13:51:02 on 23-Sep-2022
CELL  0.71073   9.2861  11.2061  12.3620  103.022  100.213  102.017
ZERR     2.00   0.0006   0.0009   0.0006    0.005    0.005    0.006
LATT   1
SFAC  C    H    N    O    P    S
UNIT  42   70   4    12   2    2
MERG   2
FMAP   2
PLAN   20
SADI C12 S13 C12 S13B
SADI S13 C14 S13B C14B
SADI C12 C16 C12 C16B
SADI C14 C15 C14B C15B
SADI C15 C16 C15B C16B
SADI P1 O1B P1 O1D
SADI C2B C3B C2D C3B
SIMU 0.01 0.02 C12 S13 C14 C15 C16 S13B C14B C15B C16B
EQIV $1 -x+1, -y+1, -z+1
HTAB N9 O1_$1
ACTA
BOND $H
CONF
HTAB
TEMP -153
SIZE 0.28 0.19 0.12
L.S.  10
WGHT    0.117900    0.189300
FVAR       7.02461   0.61172   0.78083
PART 1
S13   6    0.774780    0.453592    0.028346    21.00000    0.03942    0.04164 =
         0.02422    0.01336    0.02069    0.01940
PART 2
S13B  6    0.815717    0.403850    0.247368   -21.00000    0.03749    0.04045 =
         0.02706    0.01140    0.01562    0.01605
PART 0
P1    5    0.466074    0.720964    0.521481    11.00000    0.04219    0.03405 =
         0.02221    0.00841    0.01541    0.01553
O1    4    0.397511    0.612037    0.558926    11.00000    0.04449    0.04885 =
         0.03668    0.02438    0.02599    0.02037
O10   4    0.706823    0.749150    0.277112    11.00000    0.04583    0.03633 =
         0.02509    0.01177    0.01785    0.01090
O1A   4    0.360025    0.740578    0.415861    11.00000    0.04197    0.03117 =
         0.02817    0.00963    0.01005    0.00887
PART 1
O1B   4    0.522089    0.859478    0.608356    31.00000    0.02918    0.03918 =
         0.03495    0.00312    0.01483    0.01132
PART 2
O1D   4    0.467545    0.832491    0.620624   -31.00000    0.03525    0.03107 =
         0.02100    0.00191    0.01451    0.01341
PART 0
O4C   4    0.684818    0.668139    0.772936    11.00000    0.05040    0.03169 =
         0.02661    0.00779    0.01991    0.01178
O5C   4    0.780696    0.880314    0.857529    11.00000    0.03900    0.03062 =
         0.01956    0.00584    0.01533    0.01009
N4    3    0.803055    0.798781    0.680421    11.00000    0.04195    0.03324 =
         0.02095    0.00812    0.01782    0.01062
N9    3    0.608619    0.616596    0.374638    11.00000    0.04076    0.02958 =
         0.01990    0.00711    0.01536    0.00950
H9    2    0.574810    0.537320    0.376039    11.00000    0.03058
DFIX 0.91 N9 H9
C2    1    0.644090    0.715631    0.481111    11.00000    0.04003    0.03185 =
         0.01955    0.00800    0.01539    0.00949
AFIX  13
H2    2    0.685770    0.798261    0.465692    11.00000   -1.20000
AFIX   0
C3    1    0.766242    0.695838    0.574159    11.00000    0.04021    0.03557 =
         0.01911    0.00614    0.01401    0.01300
AFIX  13
H3    2    0.725108    0.613880    0.590912    11.00000   -1.20000
AFIX   0
C5    1    0.886793    0.923802    0.679045    11.00000    0.03874    0.03845 =
         0.02477    0.01214    0.01561    0.00908
AFIX  23
H5A   2    0.910865    0.983106    0.756300    11.00000   -1.20000
H5B   2    0.823704    0.956987    0.625732    11.00000   -1.20000
AFIX   0
C6    1    1.032891    0.915229    0.641603    11.00000    0.03815    0.05290 =
         0.02556    0.00969    0.01253    0.00698
AFIX  23
H6A   2    1.101349    0.892683    0.700283    11.00000   -1.20000
H6B   2    1.084562    0.998856    0.634588    11.00000   -1.20000
AFIX   0
C7    1    1.000630    0.815768    0.527211    11.00000    0.03661    0.06347 =
         0.02769    0.00786    0.01574    0.01290
AFIX  23
H7A   2    0.942684    0.843565    0.466593    11.00000   -1.20000
H7B   2    1.097496    0.807199    0.507580    11.00000   -1.20000
AFIX   0
C8    1    0.911256    0.688995    0.532540    11.00000    0.04408    0.05344 =
         0.02026    0.00573    0.01016    0.02186
AFIX  23
H8A   2    0.976140    0.655654    0.584516    11.00000   -1.20000
H8B   2    0.883826    0.628655    0.455556    11.00000   -1.20000
AFIX   0
C10   1    0.643889    0.643178    0.279494    11.00000    0.02969    0.03503 =
         0.02213    0.00774    0.01268    0.01175
C11   1    0.595789    0.530316    0.173828    11.00000    0.03086    0.03983 =
         0.02226    0.00686    0.00961    0.01067
AFIX  23
H11A  2    0.509870    0.466803    0.182223    11.00000   -1.20000
H11B  2    0.559757    0.559044    0.106265    11.00000   -1.20000
AFIX   0
C12   1    0.720244    0.468335    0.153261    11.00000    0.03308    0.03315 =
         0.02036    0.00596    0.01181    0.00855
PART 1
C14   1    0.900564    0.370171    0.068002    21.00000    0.03915    0.03377 =
         0.02742    0.01202    0.01733    0.02004
AFIX  43
H14   2    0.963062    0.338603    0.021641    21.00000   -1.20000
AFIX   0
C15   1    0.900010    0.354572    0.174568    21.00000    0.04116    0.03882 =
         0.02644    0.01596    0.01606    0.01240
AFIX  43
H15   2    0.961775    0.310885    0.211555    21.00000   -1.20000
AFIX   0
C16   1    0.794278    0.412645    0.222969    21.00000    0.05198    0.04276 =
         0.03070    0.00986    0.01861    0.00884
AFIX  43
H16   2    0.777935    0.412031    0.296580    21.00000   -1.20000
AFIX   0
PART 2
C14B  1    0.929599    0.360304    0.157584   -21.00000    0.04034    0.03622 =
         0.03109    0.01878    0.02144    0.01544
AFIX  43
H14B  2    1.008416    0.321121    0.176490   -21.00000   -1.20000
AFIX   0
C15B  1    0.893029    0.388852    0.055930   -21.00000    0.04267    0.04136 =
         0.02775    0.01046    0.01873    0.01341
AFIX  43
H15B  2    0.942422    0.371890   -0.004711   -21.00000   -1.20000
AFIX   0
C16B  1    0.770628    0.447551    0.053452   -21.00000    0.04102    0.03911 =
         0.02966    0.01004    0.02020    0.00755
AFIX  43
H16B  2    0.726983    0.470636   -0.011743   -21.00000   -1.20000
AFIX   0
PART 0
C2A   1    0.233488    0.638925    0.339486    11.00000    0.04191    0.03521 =
         0.03608    0.00725    0.01297    0.00853
AFIX  23
H2A   2    0.168088    0.600436    0.384322    11.00000   -1.20000
H2B   2    0.271880    0.572043    0.295570    11.00000   -1.20000
AFIX   0
C3A   1    0.145298    0.694308    0.260276    11.00000    0.04590    0.04775 =
         0.03012    0.01124    0.01075    0.00589
AFIX  33
H3A   2    0.059664    0.627549    0.208170    11.00000   -1.50000
H3B   2    0.107372    0.760065    0.304473    11.00000   -1.50000
H3C   2    0.210797    0.731773    0.216036    11.00000   -1.50000
AFIX   0
PART 1
C2B   1    0.413771    0.916677    0.658934    31.00000    0.03511    0.04121 =
         0.03542    0.00700    0.01874    0.01706
AFIX  23
H2C   2    0.366704    0.864588    0.704595    31.00000   -1.20000
H2D   2    0.332814    0.923730    0.598606    31.00000   -1.20000
AFIX   0
PART 0
C3B   1    0.501027    1.044776    0.733310    11.00000    0.04923    0.03641 =
         0.03166    0.00877    0.01780    0.01598
PART 1
AFIX  33
H3D   2    0.432712    1.087332    0.769493    31.00000   -1.50000
H3E   2    0.580745    1.036210    0.792411    31.00000   -1.50000
H3F   2    0.547025    1.095056    0.686954    31.00000   -1.50000
AFIX  33
PART 2
H3G   2    0.508365    1.132471    0.730427   -31.00000   -1.50000
H3H   2    0.415037    1.015726    0.765212   -31.00000   -1.50000
H3I   2    0.594627    1.040554    0.781642   -31.00000   -1.50000
AFIX   0
C2D   1    0.477580    0.959418    0.611991   -31.00000    0.03888    0.01892 =
         0.02297    0.00525    0.00986    0.00703
AFIX  23
H2E   2    0.383375    0.963022    0.562255   -31.00000   -1.20000
H2F   2    0.563716    0.987954    0.578754   -31.00000   -1.20000
AFIX   0
PART 0
C4C   1    0.749695    0.773193    0.770936    11.00000    0.03439    0.03329 =
         0.02054    0.00773    0.01230    0.01386
C6C   1    0.732809    0.876864    0.964940    11.00000    0.03647    0.03684 =
         0.02029    0.00783    0.01693    0.01263
C7C   1    0.810350    0.794759    1.024007    11.00000    0.05072    0.04753 =
         0.02681    0.01698    0.01938    0.02111
AFIX  33
H7C   2    0.777723    0.793245    1.094968    11.00000   -1.50000
H7D   2    0.783155    0.708307    0.973655    11.00000   -1.50000
H7E   2    0.920383    0.829558    1.041649    11.00000   -1.50000
AFIX   0
C8C   1    0.789690    1.014926    1.033993    11.00000    0.03644    0.04075 =
         0.02572    0.00311    0.01348    0.00878
AFIX  33
H8C   2    0.763855    1.024294    1.108423    11.00000   -1.50000
H8D   2    0.899897    1.042364    1.045264    11.00000   -1.50000
H8E   2    0.742025    1.067220    0.992857    11.00000   -1.50000
AFIX   0
C9C   1    0.561449    0.833534    0.940566    11.00000    0.03657    0.04047 =
         0.03205    0.00480    0.01877    0.00916
AFIX  33
H9C   2    0.530435    0.831442    1.012017    11.00000   -1.50000
H9D   2    0.517189    0.892660    0.906715    11.00000   -1.50000
H9E   2    0.526016    0.748505    0.887219    11.00000   -1.50000
AFIX   0
HKLF    4


REM  shelxt_a.res in P-1
REM wR2 = 0.2123, GooF = S = 1.050, Restrained GooF = 1.044 for all data
REM R1 = 0.0702 for 4561 Fo > 4sig(Fo) and 0.0915 for all 6250 data
REM 340 parameters refined using 128 restraints

END

WGHT      0.1179      0.1893

REM Instructions for potential hydrogen bonds
HTAB N9 O1_$1
HTAB C3 O1_$1
EQIV $2 -x+2, -y+1, -z+1
HTAB C8 S13B_$2
HTAB C11 O4C_$1
HTAB C16 O1_$1
EQIV $3 -x+1, -y+2, -z+1
HTAB C3B O10_$3
HTAB C3B O1A_$3
HTAB C3B O10_$3
EQIV $4 x, y, z+1
HTAB C7C O10_$4
HTAB C7C O4C
HTAB C9C O4C

REM Highest difference peak  0.812,  deepest hole -0.853,  1-sigma level  0.095
Q1    1   0.3801  0.6623  0.4692  11.00000  0.05    0.81
Q2    1   0.4240  0.7739  0.4724  11.00000  0.05    0.60
Q3    1   0.6970  0.3888 -0.0175  11.00000  0.05    0.52
Q4    1   0.3000  0.6887  0.3845  11.00000  0.05    0.51
Q5    1   0.3220  0.5477  0.5117  11.00000  0.05    0.51
Q6    1   0.8433  0.5269  0.0704  11.00000  0.05    0.47
Q7    1   0.5530  0.7768  0.5849  11.00000  0.05    0.47
Q8    1   0.4595  0.5989  0.6079  11.00000  0.05    0.43
Q9    1   0.8827  0.4855  0.2829  11.00000  0.05    0.37
Q10   1   0.7617  0.7106  0.8220  11.00000  0.05    0.37
Q11   1   0.7364  0.5027 -0.0161  11.00000  0.05    0.36
Q12   1   0.9783  0.7059  0.5836  11.00000  0.05    0.36
Q13   1   0.4955  0.6612  0.5696  11.00000  0.05    0.35
Q14   1   0.8064  0.8606  0.6418  11.00000  0.05    0.35
Q15   1   0.4847  0.6753  0.5989  11.00000  0.05    0.34
Q16   1   1.1039  0.9902  0.6674  11.00000  0.05    0.34
Q17   1   0.7387  0.3405  0.1979  11.00000  0.05    0.33
Q18   1   0.7178  0.3508  0.1737  11.00000  0.05    0.33
Q19   1   0.5758  0.4643  0.4122  11.00000  0.05    0.32
Q20   1   0.6289  0.6938  0.2278  11.00000  0.05    0.32
;
_shelx_res_checksum              62627

_exptl_crystal_recrystallization_method 'Vapour deposition'
####################################################################### 
# 
# This file contains crystal structure data downloaded from the 
# Cambridge Structural Database (CSD) hosted by the Cambridge 
# Crystallographic Data Centre (CCDC).
# 
# Full information about CCDC data access policies and citation 
# guidelines are available at http://www.ccdc.cam.ac.uk/access/V1 
# 
# Audit and citation data items may have been added by the CCDC. 
# Please retain this information to preserve the provenance of 
# this file and to allow appropriate attribution of the data. 
# 
#######################################################################

data_4d-2
_database_code_depnum_ccdc_archive 'CCDC 2203662'
loop_
_audit_author_name
_audit_author_address
'Arto Valkonen'
;University of Jyvaskyla
Finland
;
_audit_update_record             
;
2022-08-26 deposited with the CCDC.	2023-08-01 downloaded from the CCDC.
;

_audit_creation_method           SHELXL-2018/3
_shelx_SHELXL_version_number     2018/3
_chemical_name_systematic        ?
_chemical_name_common            ?
_chemical_melting_point          ?
_chemical_formula_moiety         'C24 H39 N2 O6 P S'
_chemical_formula_sum            'C24 H39 N2 O6 P S'
_chemical_formula_weight         514.60

loop_
_atom_type_symbol
_atom_type_description
_atom_type_scat_dispersion_real
_atom_type_scat_dispersion_imag
_atom_type_scat_source
C C 0.0181 0.0091 'International Tables Vol C Tables 4.2.6.8 and 6.1.1.4'
H H 0.0000 0.0000 'International Tables Vol C Tables 4.2.6.8 and 6.1.1.4'
N N 0.0311 0.0180 'International Tables Vol C Tables 4.2.6.8 and 6.1.1.4'
O O 0.0492 0.0322 'International Tables Vol C Tables 4.2.6.8 and 6.1.1.4'
P P 0.2955 0.4335 'International Tables Vol C Tables 4.2.6.8 and 6.1.1.4'
S S 0.3331 0.5567 'International Tables Vol C Tables 4.2.6.8 and 6.1.1.4'

_space_group_crystal_system      monoclinic
_space_group_IT_number           14
_space_group_name_H-M_alt        'P 21/c'
_space_group_name_Hall           '-P 2ybc'

_shelx_space_group_comment       
;
The symmetry employed for this shelxl refinement is uniquely defined
by the following loop, which should always be used as a source of
symmetry information in preference to the above space-group names.
They are only intended as comments.
;

loop_
_space_group_symop_operation_xyz
'x, y, z'
'-x, y+1/2, -z+1/2'
'-x, -y, -z'
'x, -y-1/2, z-1/2'

_cell_length_a                   18.2265(2)
_cell_length_b                   14.9162(2)
_cell_length_c                   19.3281(2)
_cell_angle_alpha                90
_cell_angle_beta                 91.2810(10)
_cell_angle_gamma                90
_cell_volume                     5253.42(11)
_cell_formula_units_Z            8
_cell_measurement_temperature    120(2)
_cell_measurement_reflns_used    9628
_cell_measurement_theta_min      3.7240
_cell_measurement_theta_max      73.1480

_exptl_crystal_description       needle
_exptl_crystal_colour            colourless
_exptl_crystal_density_meas      ?
_exptl_crystal_density_method    ?
_exptl_crystal_density_diffrn    1.301
_exptl_crystal_F_000             2208
_exptl_transmission_factor_min   ?
_exptl_transmission_factor_max   ?
_exptl_crystal_size_max          0.300
_exptl_crystal_size_mid          0.050
_exptl_crystal_size_min          0.050
_exptl_absorpt_coefficient_mu    2.011
_shelx_estimated_absorpt_T_min   0.584
_shelx_estimated_absorpt_T_max   0.906
_exptl_absorpt_correction_type   analytical
_exptl_absorpt_correction_T_min  0.682
_exptl_absorpt_correction_T_max  0.924
_exptl_absorpt_process_details   
;
CrysAlisPro 1.171.40.67a (Rigaku Oxford Diffraction, 2019)
Analytical numeric absorption correction using a multifaceted crystal
model based on expressions derived by R.C. Clark & J.S. Reid.
(Clark, R. C. & Reid, J. S. (1995). Acta Cryst. A51, 887-897)
Empirical absorption correction using spherical harmonics,
 implemented in SCALE3 ABSPACK scaling algorithm.
;
_exptl_absorpt_special_details   ?
_diffrn_ambient_temperature      120(2)
_diffrn_radiation_wavelength     1.54184
_diffrn_radiation_type           CuK\a
_diffrn_source                   'micro-focus sealed X-ray tube'
_diffrn_measurement_device_type  'SuperNova, Dual, Cu at home/near, Atlas'
_diffrn_measurement_method       '\w scans'
_diffrn_detector_area_resol_mean 5.1977
_diffrn_reflns_number            20416
_diffrn_reflns_av_unetI/netI     0.0530
_diffrn_reflns_av_R_equivalents  0.0479
_diffrn_reflns_limit_h_min       -22
_diffrn_reflns_limit_h_max       11
_diffrn_reflns_limit_k_min       -17
_diffrn_reflns_limit_k_max       18
_diffrn_reflns_limit_l_min       -23
_diffrn_reflns_limit_l_max       23
_diffrn_reflns_theta_min         3.744
_diffrn_reflns_theta_max         73.383
_diffrn_reflns_theta_full        67.684
_diffrn_measured_fraction_theta_max 0.952
_diffrn_measured_fraction_theta_full 0.981
_diffrn_reflns_Laue_measured_fraction_max 0.952
_diffrn_reflns_Laue_measured_fraction_full 0.981
_diffrn_reflns_point_group_measured_fraction_max 0.952
_diffrn_reflns_point_group_measured_fraction_full 0.981
_reflns_number_total             10055
_reflns_number_gt                8632
_reflns_threshold_expression     'I > 2\s(I)'
_reflns_Friedel_coverage         0.000
_reflns_Friedel_fraction_max     .
_reflns_Friedel_fraction_full    .

_reflns_special_details          
;
 Reflections were merged by SHELXL according to the crystal
 class for the calculation of statistics and refinement.
 
 _reflns_Friedel_fraction is defined as the number of unique
 Friedel pairs measured divided by the number that would be
 possible theoretically, ignoring centric projections and
 systematic absences.
;

_computing_data_collection       'CrysAlisPro 1.171.40.67a (Rigaku OD, 2019)'
_computing_cell_refinement       'CrysAlisPro 1.171.40.67a (Rigaku OD, 2019)'
_computing_data_reduction        'CrysAlisPro 1.171.40.67a (Rigaku OD, 2019)'
_computing_structure_solution    'SHELXT (Sheldrick, 2015)'
_computing_structure_refinement  'SHELXL-2018/3 (Sheldrick, 2018)'
_computing_molecular_graphics    SHELXL-2018/3
_computing_publication_material  SHELXL-2018/3
_refine_special_details          ?
_refine_ls_structure_factor_coef Fsqd
_refine_ls_matrix_type           full
_refine_ls_weighting_scheme      calc
_refine_ls_weighting_details     
'w=1/[\s^2^(Fo^2^)+(0.0573P)^2^+2.5936P] where P=(Fo^2^+2Fc^2^)/3'
_atom_sites_solution_primary     ?
_atom_sites_solution_secondary   ?
_atom_sites_solution_hydrogens   mixed
_refine_ls_hydrogen_treatment    mixed
_refine_ls_extinction_method     none
_refine_ls_extinction_coef       .
_refine_ls_number_reflns         10055
_refine_ls_number_parameters     647
_refine_ls_number_restraints     69
_refine_ls_R_factor_all          0.0537
_refine_ls_R_factor_gt           0.0447
_refine_ls_wR_factor_ref         0.1191
_refine_ls_wR_factor_gt          0.1110
_refine_ls_goodness_of_fit_ref   1.029
_refine_ls_restrained_S_all      1.027
_refine_ls_shift/su_max          0.001
_refine_ls_shift/su_mean         0.000

loop_
_atom_site_label
_atom_site_type_symbol
_atom_site_fract_x
_atom_site_fract_y
_atom_site_fract_z
_atom_site_U_iso_or_equiv
_atom_site_adp_type
_atom_site_occupancy
_atom_site_site_symmetry_order
_atom_site_calc_flag
_atom_site_refinement_flags_posn
_atom_site_refinement_flags_adp
_atom_site_refinement_flags_occupancy
_atom_site_disorder_assembly
_atom_site_disorder_group
S12 S 0.20881(3) 0.92387(4) 0.20462(3) 0.02829(12) Uani 1 1 d . . . . .
P1 P 0.15461(3) 0.52778(4) 0.31726(3) 0.02528(13) Uani 1 1 d . . . . .
O1 O 0.20714(8) 0.45598(10) 0.33393(9) 0.0292(3) Uani 1 1 d . . . . .
O10 O 0.12896(8) 0.79633(11) 0.29116(8) 0.0290(3) Uani 1 1 d . . . . .
O1A O 0.14606(8) 0.53846(12) 0.23686(9) 0.0345(4) Uani 1 1 d . . . . .
O1B O 0.07674(14) 0.51226(18) 0.35226(14) 0.0232(5) Uani 0.8 1 d . U P A 1
O1E O 0.0688(6) 0.5219(7) 0.3225(6) 0.0231(18) Uani 0.2 1 d . U P A 2
O4C O 0.29988(8) 0.84994(11) 0.47269(9) 0.0319(3) Uani 1 1 d . . . . .
O5C O 0.34717(7) 0.73272(10) 0.41333(8) 0.0266(3) Uani 1 1 d . . . . .
N4 N 0.23078(9) 0.72628(12) 0.44855(9) 0.0208(3) Uani 1 1 d . . . . .
N9 N 0.21753(9) 0.68981(11) 0.29958(8) 0.0197(3) Uani 1 1 d D . . . .
H9 H 0.2610(10) 0.6690(17) 0.2882(13) 0.024 Uiso 1 1 d D U . . .
C2 C 0.17835(10) 0.63885(13) 0.35097(10) 0.0186(4) Uani 1 1 d . . . . .
H2 H 0.131400 0.671143 0.359790 0.022 Uiso 1 1 calc R U . . .
C3 C 0.22272(10) 0.63551(13) 0.42021(10) 0.0194(4) Uani 1 1 d . . . . .
H3 H 0.272882 0.612370 0.410226 0.023 Uiso 1 1 calc R U . . .
C5 C 0.16556(11) 0.76728(14) 0.47824(10) 0.0236(4) Uani 1 1 d . . . . .
H5A H 0.128382 0.778137 0.441060 0.028 Uiso 1 1 calc R U . . .
H5B H 0.178980 0.825855 0.499027 0.028 Uiso 1 1 calc R U . . .
C6 C 0.13295(12) 0.70736(17) 0.53326(11) 0.0307(5) Uani 1 1 d . . . . .
H6A H 0.086135 0.733402 0.548741 0.037 Uiso 1 1 calc R U . . .
H6B H 0.167051 0.704113 0.573777 0.037 Uiso 1 1 calc R U . . .
C7 C 0.11925(12) 0.61355(16) 0.50507(12) 0.0301(5) Uani 1 1 d . . . . .
H7A H 0.080848 0.615690 0.468064 0.036 Uiso 1 1 calc R U . . .
H7B H 0.101703 0.574198 0.542483 0.036 Uiso 1 1 calc R U . . .
C8 C 0.19002(11) 0.57557(15) 0.47614(11) 0.0265(4) Uani 1 1 d . . . . .
H8A H 0.179916 0.515525 0.456304 0.032 Uiso 1 1 calc R U . . .
H8B H 0.226509 0.568249 0.514441 0.032 Uiso 1 1 calc R U . . .
C10 C 0.18900(10) 0.76648(13) 0.27374(10) 0.0197(4) Uani 1 1 d . . . . .
C11 C 0.23454(11) 0.81532(14) 0.22394(10) 0.0217(4) Uani 1 1 d . . . . .
C13 C 0.28651(12) 0.94103(15) 0.15738(10) 0.0260(4) Uani 1 1 d . . . . .
C14 C 0.30545(14) 1.03042(16) 0.12620(11) 0.0334(5) Uani 1 1 d . . . . .
H14A H 0.296229 1.078957 0.159844 0.040 Uiso 1 1 calc R U . . .
H14B H 0.274425 1.041338 0.084345 0.040 Uiso 1 1 calc R U . . .
C15 C 0.38646(15) 1.0299(2) 0.10713(13) 0.0458(7) Uani 1 1 d . . . . .
H15A H 0.396852 1.082467 0.077619 0.055 Uiso 1 1 calc R U . . .
H15B H 0.417347 1.034716 0.149756 0.055 Uiso 1 1 calc R U . . .
C16 C 0.40570(14) 0.9447(2) 0.06885(15) 0.0494(8) Uani 1 1 d . . . . .
H16A H 0.456418 0.949210 0.051885 0.059 Uiso 1 1 calc R U . . .
H16B H 0.372154 0.937493 0.028233 0.059 Uiso 1 1 calc R U . . .
C17 C 0.39953(14) 0.8626(2) 0.11604(15) 0.0513(8) Uani 1 1 d . . . . .
H17A H 0.401235 0.807207 0.087866 0.062 Uiso 1 1 calc R U . . .
H17B H 0.441503 0.861438 0.149440 0.062 Uiso 1 1 calc R U . . .
C18 C 0.32852(12) 0.86560(17) 0.15478(11) 0.0297(5) Uani 1 1 d . . . . .
C19 C 0.29927(12) 0.79250(17) 0.19301(11) 0.0294(5) Uani 1 1 d . . . . .
H19 H 0.321687 0.735144 0.196664 0.035 Uiso 1 1 calc R U . . .
C2A C 0.08673(14) 0.5846(2) 0.20243(15) 0.0426(6) Uani 1 1 d . . . . .
H2A H 0.084727 0.647783 0.217860 0.051 Uiso 1 1 calc R U . . .
H2B H 0.039362 0.555445 0.212599 0.051 Uiso 1 1 calc R U . . .
C3A C 0.10167(17) 0.5796(3) 0.12586(17) 0.0562(8) Uani 1 1 d . . . . .
H3A H 0.062369 0.610407 0.099866 0.084 Uiso 1 1 calc R U . . .
H3B H 0.148729 0.608565 0.116676 0.084 Uiso 1 1 calc R U . . .
H3C H 0.103595 0.516695 0.111442 0.084 Uiso 1 1 calc R U . . .
C2B C 0.04880(15) 0.4224(2) 0.36520(16) 0.0297(6) Uani 0.8 1 d D U P A 1
H2C H 0.015237 0.424265 0.404738 0.036 Uiso 0.8 1 calc R U P A 1
H2D H 0.090262 0.382274 0.377839 0.036 Uiso 0.8 1 calc R U P A 1
C3B C 0.0089(2) 0.3854(3) 0.3034(2) 0.0508(10) Uani 0.8 1 d D U P A 1
H3D H -0.009091 0.325081 0.313851 0.076 Uiso 0.8 1 calc R U P A 1
H3E H -0.032735 0.424359 0.291249 0.076 Uiso 0.8 1 calc R U P A 1
H3F H 0.042242 0.382395 0.264366 0.076 Uiso 0.8 1 calc R U P A 1
C2E C 0.0262(6) 0.4451(8) 0.2918(6) 0.0325(19) Uani 0.2 1 d D U P A 2
H2E H -0.022732 0.465922 0.275520 0.039 Uiso 0.2 1 calc R U P A 2
H2F H 0.052396 0.420184 0.251840 0.039 Uiso 0.2 1 calc R U P A 2
C3E C 0.0184(9) 0.3770(10) 0.3445(9) 0.045(3) Uani 0.2 1 d D U P A 2
H3G H -0.009339 0.326211 0.325268 0.067 Uiso 0.2 1 calc R U P A 2
H3H H 0.067136 0.356532 0.360194 0.067 Uiso 0.2 1 calc R U P A 2
H3I H -0.007745 0.402119 0.383796 0.067 Uiso 0.2 1 calc R U P A 2
C4C C 0.29338(11) 0.77585(14) 0.44669(10) 0.0216(4) Uani 1 1 d . . . . .
C6C C 0.41678(11) 0.77968(15) 0.40000(12) 0.0269(4) Uani 1 1 d . . . . .
C7C C 0.45733(13) 0.7982(2) 0.46783(14) 0.0415(6) Uani 1 1 d . . . . .
H7C H 0.503445 0.829370 0.458640 0.062 Uiso 1 1 calc R U . . .
H7D H 0.426829 0.835857 0.497189 0.062 Uiso 1 1 calc R U . . .
H7E H 0.467943 0.741432 0.491502 0.062 Uiso 1 1 calc R U . . .
C8C C 0.45638(14) 0.7130(2) 0.35551(19) 0.0517(8) Uani 1 1 d . . . . .
H8C H 0.504274 0.737409 0.343211 0.077 Uiso 1 1 calc R U . . .
H8D H 0.463387 0.656869 0.381161 0.077 Uiso 1 1 calc R U . . .
H8E H 0.427185 0.701428 0.313255 0.077 Uiso 1 1 calc R U . . .
C9C C 0.40238(14) 0.86496(19) 0.35927(14) 0.0408(6) Uani 1 1 d . . . . .
H9C1 H 0.449019 0.895314 0.350840 0.061 Uiso 1 1 calc R U . . .
H9C2 H 0.378247 0.850077 0.314925 0.061 Uiso 1 1 calc R U . . .
H9C3 H 0.370565 0.904609 0.385700 0.061 Uiso 1 1 calc R U . . .
S31 S 0.28070(3) 0.09189(3) 0.31289(2) 0.02053(11) Uani 1 1 d . . . . .
P20 P 0.38523(2) 0.49437(3) 0.24521(2) 0.01620(11) Uani 1 1 d . . . . .
O20 O 0.33987(7) 0.57487(9) 0.25585(7) 0.0217(3) Uani 1 1 d . . . . .
O29 O 0.36816(8) 0.21889(10) 0.23064(7) 0.0235(3) Uani 1 1 d . . . . .
O20A O 0.42183(7) 0.45591(10) 0.31395(7) 0.0209(3) Uani 1 1 d . . . . .
O20B O 0.45260(7) 0.50499(10) 0.19676(7) 0.0217(3) Uani 1 1 d . . . . .
O24C O 0.16618(7) 0.23785(10) 0.10508(7) 0.0219(3) Uani 1 1 d . . . . .
O23C O 0.14883(7) 0.35375(10) 0.17917(8) 0.0262(3) Uani 1 1 d . . . . .
N23 N 0.25103(8) 0.34689(11) 0.11343(8) 0.0186(3) Uani 1 1 d . . . . .
N28 N 0.30295(8) 0.34507(11) 0.25445(8) 0.0169(3) Uani 1 1 d D . . . .
H28 H 0.2631(11) 0.3684(16) 0.2750(12) 0.020 Uiso 1 1 d D U . . .
C21 C 0.33858(10) 0.40006(12) 0.20282(9) 0.0159(3) Uani 1 1 d . . . . .
H21 H 0.376710 0.362411 0.180380 0.019 Uiso 1 1 calc R U . . .
C22 C 0.28166(10) 0.42818(13) 0.14611(9) 0.0167(3) Uani 1 1 d . . . . .
H22 H 0.240766 0.460327 0.169228 0.020 Uiso 1 1 calc R U . . .
C24 C 0.29903(10) 0.29666(14) 0.06744(10) 0.0212(4) Uani 1 1 d . . . . .
H24A H 0.270937 0.247308 0.045136 0.025 Uiso 1 1 calc R U . . .
H24B H 0.339998 0.269933 0.094879 0.025 Uiso 1 1 calc R U . . .
C25 C 0.32978(11) 0.35814(15) 0.01184(10) 0.0244(4) Uani 1 1 d . . . . .
H25A H 0.289627 0.376175 -0.020575 0.029 Uiso 1 1 calc R U . . .
H25B H 0.366724 0.324925 -0.014839 0.029 Uiso 1 1 calc R U . . .
C26 C 0.36535(11) 0.44213(15) 0.04343(10) 0.0241(4) Uani 1 1 d . . . . .
H26A H 0.409880 0.425028 0.070576 0.029 Uiso 1 1 calc R U . . .
H26B H 0.380263 0.483160 0.006022 0.029 Uiso 1 1 calc R U . . .
C27 C 0.31158(11) 0.48995(14) 0.09033(10) 0.0213(4) Uani 1 1 d . . . . .
H27A H 0.270137 0.513566 0.061810 0.026 Uiso 1 1 calc R U . . .
H27B H 0.336643 0.541521 0.112800 0.026 Uiso 1 1 calc R U . . .
C29 C 0.31814(10) 0.25691(13) 0.26114(9) 0.0177(4) Uani 1 1 d . . . . .
C30 C 0.26995(10) 0.20667(13) 0.30784(9) 0.0174(4) Uani 1 1 d . . . . .
C32 C 0.20591(10) 0.08137(13) 0.36504(9) 0.0198(4) Uani 1 1 d . . . . .
C33 C 0.18017(12) -0.00729(14) 0.39255(11) 0.0251(4) Uani 1 1 d . . . . .
H33A H 0.213901 -0.027855 0.430149 0.030 Uiso 1 1 calc R U . . .
H33B H 0.180199 -0.052695 0.355197 0.030 Uiso 1 1 calc R U . . .
C34 C 0.10256(12) 0.00296(15) 0.42019(12) 0.0289(4) Uani 1 1 d . . . . .
H34A H 0.067050 0.008100 0.380878 0.035 Uiso 1 1 calc R U . . .
H34B H 0.089757 -0.051009 0.447188 0.035 Uiso 1 1 calc R U . . .
C35 C 0.09708(13) 0.08584(16) 0.46608(12) 0.0301(5) Uani 1 1 d . . . . .
H35A H 0.134237 0.081981 0.504114 0.036 Uiso 1 1 calc R U . . .
H35B H 0.047985 0.087817 0.486915 0.036 Uiso 1 1 calc R U . . .
C36 C 0.10934(12) 0.17172(15) 0.42465(12) 0.0290(4) Uani 1 1 d . . . . .
H36A H 0.065132 0.184642 0.395666 0.035 Uiso 1 1 calc R U . . .
H36B H 0.117078 0.222588 0.456892 0.035 Uiso 1 1 calc R U . . .
C37 C 0.17510(10) 0.16268(14) 0.37894(10) 0.0203(4) Uani 1 1 d . . . . .
C38 C 0.21165(10) 0.23489(14) 0.34608(10) 0.0203(4) Uani 1 1 d . . . . .
H38 H 0.197316 0.295864 0.350138 0.024 Uiso 1 1 calc R U . . .
C21A C 0.38498(12) 0.46205(15) 0.37997(10) 0.0275(4) Uani 1 1 d . . . . .
H21A H 0.333093 0.479587 0.371960 0.033 Uiso 1 1 calc R U . . .
H21B H 0.408954 0.508571 0.409178 0.033 Uiso 1 1 calc R U . . .
C22A C 0.38845(13) 0.37334(16) 0.41646(11) 0.0316(5) Uani 1 1 d . . . . .
H22A H 0.363591 0.377952 0.460760 0.047 Uiso 1 1 calc R U . . .
H22B H 0.364161 0.327595 0.387663 0.047 Uiso 1 1 calc R U . . .
H22C H 0.439865 0.356519 0.424804 0.047 Uiso 1 1 calc R U . . .
C21B C 0.50696(11) 0.57598(16) 0.20638(11) 0.0286(5) Uani 1 1 d . . . . .
H21C H 0.555181 0.549699 0.219464 0.034 Uiso 1 1 calc R U . . .
H21D H 0.491946 0.616787 0.243903 0.034 Uiso 1 1 calc R U . . .
C22B C 0.51264(18) 0.6265(2) 0.14056(18) 0.0614(10) Uani 1 1 d . . . . .
H22D H 0.549018 0.674460 0.146313 0.092 Uiso 1 1 calc R U . . .
H22E H 0.527842 0.585764 0.103776 0.092 Uiso 1 1 calc R U . . .
H22F H 0.464806 0.652642 0.128138 0.092 Uiso 1 1 calc R U . . .
C23C C 0.18536(10) 0.31555(13) 0.13624(10) 0.0190(4) Uani 1 1 d . . . . .
C25C C 0.09715(10) 0.19373(14) 0.12434(11) 0.0227(4) Uani 1 1 d . . . . .
C27C C 0.09701(12) 0.11090(16) 0.07826(13) 0.0308(5) Uani 1 1 d . . . . .
H27C H 0.052825 0.075406 0.086542 0.046 Uiso 1 1 calc R U . . .
H27D H 0.097483 0.129357 0.029609 0.046 Uiso 1 1 calc R U . . .
H27E H 0.140645 0.074652 0.088977 0.046 Uiso 1 1 calc R U . . .
C26C C 0.03144(11) 0.25244(15) 0.10691(12) 0.0274(4) Uani 1 1 d . . . . .
H26C H -0.013606 0.221642 0.120189 0.041 Uiso 1 1 calc R U . . .
H26D H 0.035801 0.309195 0.132213 0.041 Uiso 1 1 calc R U . . .
H26E H 0.029628 0.264461 0.057051 0.041 Uiso 1 1 calc R U . . .
C28C C 0.10010(12) 0.16629(17) 0.20014(12) 0.0319(5) Uani 1 1 d . . . . .
H28A H 0.053877 0.137128 0.212031 0.048 Uiso 1 1 calc R U . . .
H28B H 0.140872 0.124449 0.208115 0.048 Uiso 1 1 calc R U . . .
H28C H 0.107447 0.219598 0.229102 0.048 Uiso 1 1 calc R U . . .

loop_
_atom_site_aniso_label
_atom_site_aniso_U_11
_atom_site_aniso_U_22
_atom_site_aniso_U_33
_atom_site_aniso_U_23
_atom_site_aniso_U_13
_atom_site_aniso_U_12
S12 0.0331(3) 0.0243(3) 0.0279(2) 0.00023(19) 0.0094(2) -0.0024(2)
P1 0.0137(2) 0.0227(3) 0.0397(3) -0.0095(2) 0.0057(2) -0.00217(18)
O1 0.0223(7) 0.0231(7) 0.0428(9) -0.0061(6) 0.0116(6) -0.0021(6)
O10 0.0218(7) 0.0301(8) 0.0355(8) 0.0055(6) 0.0086(6) 0.0057(6)
O1A 0.0242(8) 0.0410(9) 0.0379(9) -0.0170(7) -0.0067(6) 0.0076(7)
O1B 0.0150(10) 0.0255(11) 0.0293(12) -0.0037(11) 0.0049(10) -0.0018(7)
O1E 0.013(3) 0.019(3) 0.037(4) -0.009(4) 0.006(4) -0.004(3)
O4C 0.0261(8) 0.0312(8) 0.0383(8) -0.0114(7) 0.0005(6) -0.0035(6)
O5C 0.0145(6) 0.0285(8) 0.0369(8) -0.0066(6) 0.0044(6) -0.0048(5)
N4 0.0151(7) 0.0253(8) 0.0221(8) -0.0020(7) 0.0016(6) 0.0006(6)
N9 0.0146(7) 0.0243(8) 0.0204(7) 0.0001(6) 0.0049(6) 0.0005(6)
C2 0.0126(8) 0.0208(9) 0.0227(9) 0.0000(7) 0.0033(7) -0.0003(7)
C3 0.0139(8) 0.0206(9) 0.0236(9) 0.0026(7) 0.0014(7) 0.0022(7)
C5 0.0204(9) 0.0281(10) 0.0225(9) -0.0016(8) 0.0039(7) 0.0035(8)
C6 0.0274(11) 0.0415(13) 0.0237(10) 0.0044(9) 0.0098(8) 0.0066(9)
C7 0.0250(10) 0.0329(11) 0.0330(11) 0.0120(9) 0.0108(9) 0.0028(9)
C8 0.0224(10) 0.0278(10) 0.0294(10) 0.0111(9) 0.0046(8) 0.0049(8)
C10 0.0174(9) 0.0238(9) 0.0179(8) -0.0025(7) -0.0007(7) -0.0005(7)
C11 0.0196(9) 0.0279(10) 0.0175(8) -0.0014(8) -0.0005(7) -0.0024(8)
C13 0.0297(11) 0.0328(11) 0.0153(8) -0.0021(8) 0.0004(7) -0.0097(9)
C14 0.0438(13) 0.0340(12) 0.0225(10) -0.0013(9) 0.0024(9) -0.0164(10)
C15 0.0396(14) 0.0705(19) 0.0269(11) 0.0169(12) -0.0106(10) -0.0310(13)
C16 0.0241(12) 0.082(2) 0.0422(14) 0.0320(15) 0.0100(10) 0.0018(12)
C17 0.0284(13) 0.080(2) 0.0457(15) 0.0331(15) 0.0147(11) 0.0101(13)
C18 0.0230(10) 0.0475(13) 0.0187(9) 0.0093(9) 0.0003(8) -0.0031(9)
C19 0.0238(10) 0.0431(13) 0.0212(9) 0.0101(9) -0.0002(8) -0.0005(9)
C2A 0.0304(12) 0.0498(15) 0.0469(14) -0.0152(12) -0.0150(11) 0.0112(11)
C3A 0.0413(15) 0.078(2) 0.0503(16) 0.0271(16) 0.0096(13) 0.0188(15)
C2B 0.0196(12) 0.0258(13) 0.0441(15) -0.0024(12) 0.0086(11) -0.0054(11)
C3B 0.045(2) 0.049(2) 0.059(2) -0.019(2) 0.0074(20) -0.0234(17)
C2E 0.025(4) 0.027(4) 0.046(4) -0.007(4) 0.007(4) -0.001(4)
C3E 0.038(6) 0.038(7) 0.059(8) -0.007(7) 0.013(7) -0.008(6)
C4C 0.0188(9) 0.0264(10) 0.0194(8) -0.0005(8) -0.0022(7) 0.0009(7)
C6C 0.0147(9) 0.0340(11) 0.0321(10) -0.0032(9) 0.0012(8) -0.0092(8)
C7C 0.0235(11) 0.0605(17) 0.0401(13) 0.0083(12) -0.0103(10) -0.0125(11)
C8C 0.0227(12) 0.0498(16) 0.083(2) -0.0255(15) 0.0205(13) -0.0123(11)
C9C 0.0349(13) 0.0504(15) 0.0370(12) 0.0120(11) -0.0001(10) -0.0090(11)
S31 0.0194(2) 0.0208(2) 0.0215(2) 0.00122(17) 0.00256(17) 0.00108(16)
P20 0.0109(2) 0.0211(2) 0.0167(2) -0.00090(17) 0.00022(16) -0.00179(16)
O20 0.0171(6) 0.0227(7) 0.0252(7) -0.0009(5) 0.0004(5) -0.0001(5)
O29 0.0195(7) 0.0253(7) 0.0261(7) 0.0008(6) 0.0060(5) 0.0045(5)
O20A 0.0151(6) 0.0304(7) 0.0171(6) -0.0014(5) 0.0000(5) -0.0005(5)
O20B 0.0153(6) 0.0284(7) 0.0217(6) -0.0035(5) 0.0040(5) -0.0056(5)
O24C 0.0134(6) 0.0258(7) 0.0265(7) -0.0058(6) 0.0025(5) -0.0056(5)
O23C 0.0162(7) 0.0313(8) 0.0313(7) -0.0093(6) 0.0063(6) -0.0047(6)
N23 0.0122(7) 0.0233(8) 0.0204(7) -0.0041(6) 0.0011(6) -0.0031(6)
N28 0.0134(7) 0.0212(8) 0.0163(7) 0.0004(6) 0.0038(6) 0.0000(6)
C21 0.0120(8) 0.0190(9) 0.0167(8) 0.0005(7) 0.0007(6) -0.0012(6)
C22 0.0114(8) 0.0205(9) 0.0181(8) -0.0012(7) -0.0019(6) -0.0007(6)
C24 0.0161(9) 0.0285(10) 0.0190(8) -0.0050(8) 0.0018(7) -0.0014(7)
C25 0.0179(9) 0.0383(12) 0.0170(8) -0.0012(8) -0.0001(7) -0.0013(8)
C26 0.0189(9) 0.0336(11) 0.0197(9) 0.0038(8) 0.0026(7) -0.0036(8)
C27 0.0182(9) 0.0260(10) 0.0196(9) 0.0036(8) -0.0027(7) -0.0015(7)
C29 0.0138(8) 0.0245(9) 0.0146(8) -0.0003(7) -0.0023(6) -0.0006(7)
C30 0.0152(8) 0.0213(9) 0.0155(8) -0.0005(7) -0.0026(7) -0.0020(7)
C32 0.0198(9) 0.0233(10) 0.0163(8) 0.0024(7) -0.0028(7) -0.0010(7)
C33 0.0279(10) 0.0225(10) 0.0250(9) 0.0029(8) 0.0039(8) -0.0014(8)
C34 0.0269(11) 0.0282(11) 0.0317(11) 0.0048(9) 0.0037(9) -0.0042(8)
C35 0.0293(11) 0.0332(12) 0.0283(10) 0.0051(9) 0.0108(8) -0.0034(9)
C36 0.0269(11) 0.0282(11) 0.0325(11) 0.0025(9) 0.0126(9) 0.0012(8)
C37 0.0179(9) 0.0259(10) 0.0171(8) 0.0015(7) 0.0001(7) -0.0011(7)
C38 0.0185(9) 0.0230(10) 0.0195(8) 0.0014(7) 0.0007(7) -0.0002(7)
C21A 0.0311(11) 0.0339(11) 0.0177(9) -0.0022(8) 0.0029(8) 0.0020(9)
C22A 0.0342(12) 0.0394(13) 0.0211(9) 0.0023(9) -0.0039(8) -0.0087(10)
C21B 0.0200(10) 0.0405(12) 0.0254(10) -0.0051(9) 0.0023(8) -0.0139(9)
C22B 0.0538(18) 0.067(2) 0.0618(19) 0.0378(17) -0.0243(15) -0.0356(16)
C23C 0.0129(8) 0.0240(9) 0.0201(8) -0.0015(7) -0.0019(7) -0.0013(7)
C25C 0.0136(9) 0.0278(10) 0.0267(10) -0.0014(8) 0.0001(7) -0.0071(7)
C27C 0.0230(10) 0.0296(11) 0.0398(12) -0.0080(9) -0.0012(9) -0.0066(8)
C26C 0.0161(9) 0.0345(11) 0.0315(10) -0.0012(9) -0.0013(8) -0.0021(8)
C28C 0.0281(11) 0.0374(12) 0.0299(11) 0.0062(9) -0.0033(9) -0.0091(9)

_geom_special_details            
;
 All esds (except the esd in the dihedral angle between two l.s. planes)
 are estimated using the full covariance matrix.  The cell esds are taken
 into account individually in the estimation of esds in distances, angles
 and torsion angles; correlations between esds in cell parameters are only
 used when they are defined by crystal symmetry.  An approximate (isotropic)
 treatment of cell esds is used for estimating esds involving l.s. planes.
;

loop_
_geom_bond_atom_site_label_1
_geom_bond_atom_site_label_2
_geom_bond_distance
_geom_bond_site_symmetry_2
_geom_bond_publ_flag
S12 C13 1.721(2) . ?
S12 C11 1.724(2) . ?
P1 O1 1.4677(17) . ?
P1 O1A 1.5664(18) . ?
P1 O1E 1.572(10) . ?
P1 O1B 1.603(3) . ?
P1 C2 1.829(2) . ?
O10 C10 1.235(2) . ?
O1A C2A 1.433(3) . ?
O1B C2B 1.458(4) . ?
O1E C2E 1.497(16) . ?
O4C C4C 1.218(3) . ?
O5C C4C 1.349(2) . ?
O5C C6C 1.477(2) . ?
N4 C4C 1.361(3) . ?
N4 C5 1.465(2) . ?
N4 C3 1.467(3) . ?
N9 C10 1.348(3) . ?
N9 C2 1.451(2) . ?
C2 C3 1.549(3) . ?
C3 C8 1.534(3) . ?
C5 C6 1.520(3) . ?
C6 C7 1.520(3) . ?
C7 C8 1.526(3) . ?
C10 C11 1.477(3) . ?
C11 C19 1.377(3) . ?
C13 C18 1.363(3) . ?
C13 C14 1.507(3) . ?
C14 C15 1.530(4) . ?
C15 C16 1.516(5) . ?
C16 C17 1.533(4) . ?
C17 C18 1.510(3) . ?
C18 C19 1.427(3) . ?
C2A C3A 1.513(4) . ?
C2B C3B 1.491(5) . ?
C2E C3E 1.448(15) . ?
C6C C8C 1.509(3) . ?
C6C C9C 1.516(4) . ?
C6C C7C 1.516(3) . ?
S31 C32 1.7205(19) . ?
S31 C30 1.726(2) . ?
P20 O20 1.4749(14) . ?
P20 O20B 1.5689(13) . ?
P20 O20A 1.5811(14) . ?
P20 C21 1.8280(19) . ?
O29 C29 1.235(2) . ?
O20A C21A 1.458(2) . ?
O20B C21B 1.459(2) . ?
O24C C23C 1.349(2) . ?
O24C C25C 1.475(2) . ?
O23C C23C 1.217(2) . ?
N23 C23C 1.367(2) . ?
N23 C24 1.467(2) . ?
N23 C22 1.472(2) . ?
N28 C29 1.349(3) . ?
N28 C21 1.456(2) . ?
C21 C22 1.550(2) . ?
C22 C27 1.528(3) . ?
C24 C25 1.529(3) . ?
C25 C26 1.531(3) . ?
C26 C27 1.527(3) . ?
C29 C30 1.478(3) . ?
C30 C38 1.374(3) . ?
C32 C37 1.366(3) . ?
C32 C33 1.504(3) . ?
C33 C34 1.531(3) . ?
C34 C35 1.526(3) . ?
C35 C36 1.530(3) . ?
C36 C37 1.511(3) . ?
C37 C38 1.423(3) . ?
C21A C22A 1.500(3) . ?
C21B C22B 1.484(4) . ?
C25C C26C 1.516(3) . ?
C25C C28C 1.521(3) . ?
C25C C27C 1.523(3) . ?

loop_
_geom_angle_atom_site_label_1
_geom_angle_atom_site_label_2
_geom_angle_atom_site_label_3
_geom_angle
_geom_angle_site_symmetry_1
_geom_angle_site_symmetry_3
_geom_angle_publ_flag
C13 S12 C11 91.81(10) . . ?
O1 P1 O1A 110.00(9) . . ?
O1 P1 O1E 126.2(4) . . ?
O1A P1 O1E 89.6(4) . . ?
O1 P1 O1B 112.43(12) . . ?
O1A P1 O1B 111.35(12) . . ?
O1 P1 C2 115.78(9) . . ?
O1A P1 C2 106.19(9) . . ?
O1E P1 C2 104.8(4) . . ?
O1B P1 C2 100.68(11) . . ?
C2A O1A P1 124.53(16) . . ?
C2B O1B P1 121.4(2) . . ?
C2E O1E P1 121.7(8) . . ?
C4C O5C C6C 119.57(16) . . ?
C4C N4 C5 118.14(17) . . ?
C4C N4 C3 124.67(16) . . ?
C5 N4 C3 117.14(16) . . ?
C10 N9 C2 120.43(16) . . ?
N9 C2 C3 110.67(15) . . ?
N9 C2 P1 110.29(13) . . ?
C3 C2 P1 113.17(13) . . ?
N4 C3 C8 108.19(16) . . ?
N4 C3 C2 109.81(15) . . ?
C8 C3 C2 115.10(16) . . ?
N4 C5 C6 111.21(17) . . ?
C5 C6 C7 110.74(17) . . ?
C6 C7 C8 109.84(18) . . ?
C7 C8 C3 112.76(17) . . ?
O10 C10 N9 122.81(18) . . ?
O10 C10 C11 120.93(18) . . ?
N9 C10 C11 116.25(17) . . ?
C19 C11 C10 131.3(2) . . ?
C19 C11 S12 111.69(16) . . ?
C10 C11 S12 116.76(15) . . ?
C18 C13 C14 125.6(2) . . ?
C18 C13 S12 111.49(16) . . ?
C14 C13 S12 122.85(18) . . ?
C13 C14 C15 108.8(2) . . ?
C16 C15 C14 110.9(2) . . ?
C15 C16 C17 111.0(2) . . ?
C18 C17 C16 110.2(2) . . ?
C13 C18 C19 113.28(19) . . ?
C13 C18 C17 122.1(2) . . ?
C19 C18 C17 124.6(2) . . ?
C11 C19 C18 111.7(2) . . ?
O1A C2A C3A 106.3(2) . . ?
O1B C2B C3B 111.6(3) . . ?
C3E C2E O1E 108.4(12) . . ?
O4C C4C O5C 124.39(19) . . ?
O4C C4C N4 123.76(19) . . ?
O5C C4C N4 111.85(17) . . ?
O5C C6C C8C 102.15(17) . . ?
O5C C6C C9C 110.43(18) . . ?
C8C C6C C9C 109.7(2) . . ?
O5C C6C C7C 109.86(18) . . ?
C8C C6C C7C 112.5(2) . . ?
C9C C6C C7C 111.8(2) . . ?
C32 S31 C30 91.90(9) . . ?
O20 P20 O20B 116.73(8) . . ?
O20 P20 O20A 113.92(8) . . ?
O20B P20 O20A 102.54(7) . . ?
O20 P20 C21 115.62(8) . . ?
O20B P20 C21 99.94(8) . . ?
O20A P20 C21 106.30(8) . . ?
C21A O20A P20 121.24(13) . . ?
C21B O20B P20 122.37(13) . . ?
C23C O24C C25C 119.00(15) . . ?
C23C N23 C24 124.00(16) . . ?
C23C N23 C22 118.02(15) . . ?
C24 N23 C22 117.09(15) . . ?
C29 N28 C21 121.41(15) . . ?
N28 C21 C22 109.59(14) . . ?
N28 C21 P20 109.67(12) . . ?
C22 C21 P20 113.95(13) . . ?
N23 C22 C27 109.39(15) . . ?
N23 C22 C21 108.79(15) . . ?
C27 C22 C21 114.72(15) . . ?
N23 C24 C25 110.65(17) . . ?
C24 C25 C26 111.65(16) . . ?
C27 C26 C25 110.33(16) . . ?
C26 C27 C22 112.41(16) . . ?
O29 C29 N28 123.64(17) . . ?
O29 C29 C30 120.94(18) . . ?
N28 C29 C30 115.42(16) . . ?
C38 C30 C29 130.59(18) . . ?
C38 C30 S31 111.21(14) . . ?
C29 C30 S31 117.99(14) . . ?
C37 C32 C33 125.33(18) . . ?
C37 C32 S31 111.64(15) . . ?
C33 C32 S31 123.01(15) . . ?
C32 C33 C34 109.48(17) . . ?
C35 C34 C33 110.89(18) . . ?
C34 C35 C36 111.22(18) . . ?
C37 C36 C35 111.01(18) . . ?
C32 C37 C38 112.68(17) . . ?
C32 C37 C36 121.96(18) . . ?
C38 C37 C36 125.36(18) . . ?
C30 C38 C37 112.54(18) . . ?
O20A C21A C22A 109.91(18) . . ?
O20B C21B C22B 108.62(19) . . ?
O23C C23C O24C 124.51(17) . . ?
O23C C23C N23 123.79(18) . . ?
O24C C23C N23 111.71(16) . . ?
O24C C25C C26C 111.12(17) . . ?
O24C C25C C28C 110.56(16) . . ?
C26C C25C C28C 112.36(18) . . ?
O24C C25C C27C 101.80(16) . . ?
C26C C25C C27C 110.36(17) . . ?
C28C C25C C27C 110.15(19) . . ?

loop_
_geom_torsion_atom_site_label_1
_geom_torsion_atom_site_label_2
_geom_torsion_atom_site_label_3
_geom_torsion_atom_site_label_4
_geom_torsion
_geom_torsion_site_symmetry_1
_geom_torsion_site_symmetry_2
_geom_torsion_site_symmetry_3
_geom_torsion_site_symmetry_4
_geom_torsion_publ_flag
O1 P1 O1A C2A 162.99(19) . . . . ?
O1E P1 O1A C2A 34.3(4) . . . . ?
O1B P1 O1A C2A 37.7(2) . . . . ?
C2 P1 O1A C2A -71.0(2) . . . . ?
O1 P1 O1B C2B -30.6(3) . . . . ?
O1A P1 O1B C2B 93.4(2) . . . . ?
C2 P1 O1B C2B -154.4(2) . . . . ?
O1 P1 O1E C2E -49.0(12) . . . . ?
O1A P1 O1E C2E 65.7(10) . . . . ?
C2 P1 O1E C2E 172.4(9) . . . . ?
C10 N9 C2 C3 -116.38(19) . . . . ?
C10 N9 C2 P1 117.62(17) . . . . ?
O1 P1 C2 N9 93.61(15) . . . . ?
O1A P1 C2 N9 -28.78(15) . . . . ?
O1E P1 C2 N9 -122.7(5) . . . . ?
O1B P1 C2 N9 -144.92(15) . . . . ?
O1 P1 C2 C3 -30.97(16) . . . . ?
O1A P1 C2 C3 -153.36(13) . . . . ?
O1E P1 C2 C3 112.7(5) . . . . ?
O1B P1 C2 C3 90.50(16) . . . . ?
C4C N4 C3 C8 129.50(19) . . . . ?
C5 N4 C3 C8 -53.2(2) . . . . ?
C4C N4 C3 C2 -104.1(2) . . . . ?
C5 N4 C3 C2 73.2(2) . . . . ?
N9 C2 C3 N4 63.40(19) . . . . ?
P1 C2 C3 N4 -172.23(12) . . . . ?
N9 C2 C3 C8 -174.25(16) . . . . ?
P1 C2 C3 C8 -49.9(2) . . . . ?
C4C N4 C5 C6 -128.2(2) . . . . ?
C3 N4 C5 C6 54.3(2) . . . . ?
N4 C5 C6 C7 -53.0(2) . . . . ?
C5 C6 C7 C8 55.0(2) . . . . ?
C6 C7 C8 C3 -56.5(2) . . . . ?
N4 C3 C8 C7 53.4(2) . . . . ?
C2 C3 C8 C7 -69.8(2) . . . . ?
C2 N9 C10 O10 -1.0(3) . . . . ?
C2 N9 C10 C11 177.50(16) . . . . ?
O10 C10 C11 C19 -174.1(2) . . . . ?
N9 C10 C11 C19 7.3(3) . . . . ?
O10 C10 C11 S12 12.0(3) . . . . ?
N9 C10 C11 S12 -166.54(14) . . . . ?
C13 S12 C11 C19 -2.07(16) . . . . ?
C13 S12 C11 C10 172.99(15) . . . . ?
C11 S12 C13 C18 2.12(17) . . . . ?
C11 S12 C13 C14 -175.43(18) . . . . ?
C18 C13 C14 C15 -13.8(3) . . . . ?
S12 C13 C14 C15 163.37(16) . . . . ?
C13 C14 C15 C16 46.9(2) . . . . ?
C14 C15 C16 C17 -66.2(3) . . . . ?
C15 C16 C17 C18 46.6(3) . . . . ?
C14 C13 C18 C19 175.82(19) . . . . ?
S12 C13 C18 C19 -1.7(2) . . . . ?
C14 C13 C18 C17 -3.0(4) . . . . ?
S12 C13 C18 C17 179.5(2) . . . . ?
C16 C17 C18 C13 -13.4(4) . . . . ?
C16 C17 C18 C19 168.0(2) . . . . ?
C10 C11 C19 C18 -172.6(2) . . . . ?
S12 C11 C19 C18 1.5(2) . . . . ?
C13 C18 C19 C11 0.1(3) . . . . ?
C17 C18 C19 C11 178.9(2) . . . . ?
P1 O1A C2A C3A 178.9(2) . . . . ?
P1 O1B C2B C3B -85.9(3) . . . . ?
P1 O1E C2E C3E 92.3(12) . . . . ?
C6C O5C C4C O4C -6.7(3) . . . . ?
C6C O5C C4C N4 173.90(17) . . . . ?
C5 N4 C4C O4C 5.4(3) . . . . ?
C3 N4 C4C O4C -177.28(19) . . . . ?
C5 N4 C4C O5C -175.18(17) . . . . ?
C3 N4 C4C O5C 2.1(3) . . . . ?
C4C O5C C6C C8C -173.6(2) . . . . ?
C4C O5C C6C C9C -57.0(3) . . . . ?
C4C O5C C6C C7C 66.8(3) . . . . ?
O20 P20 O20A C21A 33.18(17) . . . . ?
O20B P20 O20A C21A 160.24(15) . . . . ?
C21 P20 O20A C21A -95.32(16) . . . . ?
O20 P20 O20B C21B 51.63(18) . . . . ?
O20A P20 O20B C21B -73.61(17) . . . . ?
C21 P20 O20B C21B 177.06(16) . . . . ?
C29 N28 C21 C22 111.09(18) . . . . ?
C29 N28 C21 P20 -123.12(16) . . . . ?
O20 P20 C21 N28 -87.13(14) . . . . ?
O20B P20 C21 N28 146.68(12) . . . . ?
O20A P20 C21 N28 40.37(14) . . . . ?
O20 P20 C21 C22 36.13(15) . . . . ?
O20B P20 C21 C22 -90.06(13) . . . . ?
O20A P20 C21 C22 163.63(12) . . . . ?
C23C N23 C22 C27 -136.75(17) . . . . ?
C24 N23 C22 C27 53.6(2) . . . . ?
C23C N23 C22 C21 97.23(19) . . . . ?
C24 N23 C22 C21 -72.4(2) . . . . ?
N28 C21 C22 N23 -59.78(18) . . . . ?
P20 C21 C22 N23 176.92(11) . . . . ?
N28 C21 C22 C27 177.35(15) . . . . ?
P20 C21 C22 C27 54.05(19) . . . . ?
C23C N23 C24 C25 137.50(18) . . . . ?
C22 N23 C24 C25 -53.6(2) . . . . ?
N23 C24 C25 C26 51.9(2) . . . . ?
C24 C25 C26 C27 -53.7(2) . . . . ?
C25 C26 C27 C22 54.9(2) . . . . ?
N23 C22 C27 C26 -53.1(2) . . . . ?
C21 C22 C27 C26 69.5(2) . . . . ?
C21 N28 C29 O29 8.6(3) . . . . ?
C21 N28 C29 C30 -170.92(15) . . . . ?
O29 C29 C30 C38 -179.59(19) . . . . ?
N28 C29 C30 C38 0.0(3) . . . . ?
O29 C29 C30 S31 -5.3(2) . . . . ?
N28 C29 C30 S31 174.23(13) . . . . ?
C32 S31 C30 C38 1.04(15) . . . . ?
C32 S31 C30 C29 -174.30(14) . . . . ?
C30 S31 C32 C37 -1.15(15) . . . . ?
C30 S31 C32 C33 -179.73(17) . . . . ?
C37 C32 C33 C34 16.5(3) . . . . ?
S31 C32 C33 C34 -165.10(15) . . . . ?
C32 C33 C34 C35 -47.0(2) . . . . ?
C33 C34 C35 C36 64.5(2) . . . . ?
C34 C35 C36 C37 -46.0(3) . . . . ?
C33 C32 C37 C38 179.51(18) . . . . ?
S31 C32 C37 C38 1.0(2) . . . . ?
C33 C32 C37 C36 -0.4(3) . . . . ?
S31 C32 C37 C36 -178.99(16) . . . . ?
C35 C36 C37 C32 15.0(3) . . . . ?
C35 C36 C37 C38 -164.90(19) . . . . ?
C29 C30 C38 C37 173.90(18) . . . . ?
S31 C30 C38 C37 -0.7(2) . . . . ?
C32 C37 C38 C30 -0.2(2) . . . . ?
C36 C37 C38 C30 179.77(19) . . . . ?
P20 O20A C21A C22A 133.27(16) . . . . ?
P20 O20B C21B C22B -125.3(2) . . . . ?
C25C O24C C23C O23C -1.2(3) . . . . ?
C25C O24C C23C N23 179.11(16) . . . . ?
C24 N23 C23C O23C 173.15(18) . . . . ?
C22 N23 C23C O23C 4.3(3) . . . . ?
C24 N23 C23C O24C -7.2(3) . . . . ?
C22 N23 C23C O24C -176.02(15) . . . . ?
C23C O24C C25C C26C 62.5(2) . . . . ?
C23C O24C C25C C28C -63.0(2) . . . . ?
C23C O24C C25C C27C -179.98(17) . . . . ?

loop_
_geom_hbond_atom_site_label_D
_geom_hbond_atom_site_label_H
_geom_hbond_atom_site_label_A
_geom_hbond_distance_DH
_geom_hbond_distance_HA
_geom_hbond_distance_DA
_geom_hbond_angle_DHA
_geom_hbond_site_symmetry_A
_geom_hbond_publ_flag
N9 H9 O20 0.884(16) 2.114(18) 2.951(2) 158(2) . yes
N28 H28 O1 0.905(16) 2.024(18) 2.875(2) 156(2) . yes

_refine_diff_density_max         0.702
_refine_diff_density_min         -0.841
_refine_diff_density_rms         0.063

_shelx_res_file                  
;
TITL shelxt_a.res in P2(1)/c
    shelx.res
    created by SHELXL-2018/3 at 15:21:48 on 07-May-2020
CELL  1.54184  18.2265  14.9162  19.3281   90.000   91.281   90.000
ZERR     8.00   0.0002   0.0002   0.0002    0.000    0.001    0.000
LATT   1
SYMM  - X, 1/2 + Y, 1/2 - Z
SFAC   C    H    N    O    P    S
UNIT  192  312   16   48   8    8
OMIT 1 2 12
OMIT 1 0 6
OMIT -3 1 9
OMIT 6 2 10
OMIT 8 3 11
OMIT -2 0 6
OMIT -3 2 10
OMIT 0 2 12
OMIT 6 1 10
OMIT 9 2 8
OMIT 1 2 11
OMIT 8 2 9
OMIT 8 1 9
OMIT -1 2 12
OMIT 0 1 9
OMIT 4 1 8
OMIT 7 5 8
OMIT 3 1 10
OMIT 5 1 12
MERG   2
FMAP   2
PLAN   20
SADI O1B C2B O1B C2E
SADI C2B C3B C2E C3E
SIMU 0.01 0.02 O1B O1E C2B C3B C2E C3E
HTAB N9 O20
HTAB N28 O1
BOND
ACTA
CONF
HTAB
TEMP -153
SIZE 0.30 0.05 0.05
L.S.  10
WGHT    0.057300    2.593600
FVAR       2.76124   0.88239
MOLE 1
S12   6    0.208813    0.923867    0.204623    11.00000    0.03311    0.02429 =
         0.02786    0.00023    0.00943   -0.00239
P1    5    0.154608    0.527784    0.317260    11.00000    0.01374    0.02265 =
         0.03967   -0.00954    0.00567   -0.00217
O1    4    0.207144    0.455980    0.333933    11.00000    0.02233    0.02307 =
         0.04280   -0.00613    0.01161   -0.00214
O10   4    0.128964    0.796334    0.291162    11.00000    0.02183    0.03013 =
         0.03553    0.00553    0.00856    0.00567
O1A   4    0.146059    0.538462    0.236862    11.00000    0.02420    0.04101 =
         0.03791   -0.01704   -0.00666    0.00756
PART 1
O1B   4    0.076740    0.512262    0.352259    10.80000    0.01501    0.02547 =
         0.02930   -0.00374    0.00492   -0.00176
PART 2
O1E   4    0.068807    0.521857    0.322511    10.20000    0.01298    0.01918 =
         0.03741   -0.00876    0.00586   -0.00373
PART 0
O4C   4    0.299876    0.849935    0.472685    11.00000    0.02611    0.03119 =
         0.03833   -0.01139    0.00050   -0.00351
O5C   4    0.347165    0.732716    0.413334    11.00000    0.01453    0.02852 =
         0.03690   -0.00659    0.00444   -0.00478
N4    3    0.230784    0.726282    0.448546    11.00000    0.01511    0.02531 =
         0.02210   -0.00198    0.00158    0.00057
N9    3    0.217529    0.689805    0.299575    11.00000    0.01455    0.02426 =
         0.02036    0.00008    0.00493    0.00047
H9    2    0.261006    0.668991    0.288190    11.00000   -1.20000
DFIX 0.91 N9 H9
C2    1    0.178354    0.638851    0.350969    11.00000    0.01255    0.02082 =
         0.02269   -0.00001    0.00326   -0.00032
AFIX  13
H2    2    0.131400    0.671143    0.359790    11.00000   -1.20000
AFIX   0
C3    1    0.222724    0.635506    0.420211    11.00000    0.01392    0.02065 =
         0.02360    0.00258    0.00139    0.00217
AFIX  13
H3    2    0.272882    0.612370    0.410226    11.00000   -1.20000
AFIX   0
C5    1    0.165559    0.767283    0.478244    11.00000    0.02036    0.02813 =
         0.02247   -0.00164    0.00385    0.00348
AFIX  23
H5A   2    0.128382    0.778137    0.441060    11.00000   -1.20000
H5B   2    0.178980    0.825855    0.499027    11.00000   -1.20000
AFIX   0
C6    1    0.132954    0.707356    0.533259    11.00000    0.02736    0.04146 =
         0.02371    0.00442    0.00977    0.00664
AFIX  23
H6A   2    0.086135    0.733402    0.548741    11.00000   -1.20000
H6B   2    0.167051    0.704113    0.573777    11.00000   -1.20000
AFIX   0
C7    1    0.119251    0.613547    0.505068    11.00000    0.02496    0.03288 =
         0.03298    0.01199    0.01079    0.00284
AFIX  23
H7A   2    0.080848    0.615690    0.468064    11.00000   -1.20000
H7B   2    0.101703    0.574198    0.542483    11.00000   -1.20000
AFIX   0
C8    1    0.190021    0.575574    0.476144    11.00000    0.02236    0.02784 =
         0.02945    0.01107    0.00455    0.00486
AFIX  23
H8A   2    0.179916    0.515525    0.456304    11.00000   -1.20000
H8B   2    0.226509    0.568249    0.514441    11.00000   -1.20000
AFIX   0
C10   1    0.188998    0.766477    0.273739    11.00000    0.01739    0.02383 =
         0.01791   -0.00254   -0.00067   -0.00048
C11   1    0.234539    0.815321    0.223938    11.00000    0.01964    0.02789 =
         0.01750   -0.00139   -0.00052   -0.00244
C13   1    0.286513    0.941032    0.157379    11.00000    0.02969    0.03284 =
         0.01535   -0.00213    0.00037   -0.00972
C14   1    0.305447    1.030425    0.126197    11.00000    0.04379    0.03397 =
         0.02254   -0.00131    0.00238   -0.01641
AFIX  23
H14A  2    0.296229    1.078957    0.159844    11.00000   -1.20000
H14B  2    0.274425    1.041338    0.084345    11.00000   -1.20000
AFIX   0
C15   1    0.386457    1.029933    0.107130    11.00000    0.03960    0.07046 =
         0.02694    0.01694   -0.01063   -0.03099
AFIX  23
H15A  2    0.396852    1.082467    0.077619    11.00000   -1.20000
H15B  2    0.417347    1.034716    0.149756    11.00000   -1.20000
AFIX   0
C16   1    0.405699    0.944708    0.068845    11.00000    0.02413    0.08229 =
         0.04216    0.03200    0.01005    0.00177
AFIX  23
H16A  2    0.456418    0.949210    0.051885    11.00000   -1.20000
H16B  2    0.372154    0.937493    0.028233    11.00000   -1.20000
AFIX   0
C17   1    0.399529    0.862561    0.116045    11.00000    0.02841    0.08035 =
         0.04573    0.03311    0.01469    0.01009
AFIX  23
H17A  2    0.401235    0.807207    0.087866    11.00000   -1.20000
H17B  2    0.441503    0.861438    0.149440    11.00000   -1.20000
AFIX   0
C18   1    0.328520    0.865597    0.154784    11.00000    0.02297    0.04754 =
         0.01871    0.00930    0.00032   -0.00312
C19   1    0.299268    0.792496    0.193006    11.00000    0.02379    0.04309 =
         0.02118    0.01011   -0.00016   -0.00055
AFIX  43
H19   2    0.321687    0.735144    0.196664    11.00000   -1.20000
AFIX   0
C2A   1    0.086728    0.584560    0.202432    11.00000    0.03041    0.04976 =
         0.04690   -0.01523   -0.01504    0.01119
AFIX  23
H2A   2    0.084727    0.647783    0.217860    11.00000   -1.20000
H2B   2    0.039362    0.555445    0.212599    11.00000   -1.20000
AFIX   0
C3A   1    0.101671    0.579622    0.125865    11.00000    0.04131    0.07754 =
         0.05026    0.02714    0.00964    0.01883
AFIX  33
H3A   2    0.062369    0.610407    0.099866    11.00000   -1.50000
H3B   2    0.148729    0.608565    0.116676    11.00000   -1.50000
H3C   2    0.103595    0.516695    0.111442    11.00000   -1.50000
AFIX   0
PART 1
C2B   1    0.048804    0.422368    0.365198    10.80000    0.01961    0.02584 =
         0.04405   -0.00245    0.00856   -0.00544
AFIX  23
H2C   2    0.015237    0.424265    0.404738    10.80000   -1.20000
H2D   2    0.090262    0.382274    0.377839    10.80000   -1.20000
AFIX   0
C3B   1    0.008885    0.385382    0.303368    10.80000    0.04489    0.04911 =
         0.05855   -0.01856    0.00736   -0.02339
AFIX  33
H3D   2   -0.009091    0.325081    0.313851    10.80000   -1.50000
H3E   2   -0.032735    0.424359    0.291249    10.80000   -1.50000
H3F   2    0.042242    0.382395    0.264366    10.80000   -1.50000
AFIX   0
PART 2
C2E   1    0.026244    0.445125    0.291849    10.20000    0.02500    0.02715 =
         0.04566   -0.00699    0.00725   -0.00099
AFIX  23
H2E   2   -0.022732    0.465922    0.275520    10.20000   -1.20000
H2F   2    0.052396    0.420184    0.251840    10.20000   -1.20000
AFIX   0
C3E   1    0.018444    0.376992    0.344533    10.20000    0.03817    0.03795 =
         0.05927   -0.00726    0.01308   -0.00771
AFIX  33
H3G   2   -0.009339    0.326211    0.325268    10.20000   -1.50000
H3H   2    0.067136    0.356532    0.360194    10.20000   -1.50000
H3I   2   -0.007745    0.402119    0.383796    10.20000   -1.50000
AFIX   0
PART 0
C4C   1    0.293384    0.775855    0.446694    11.00000    0.01877    0.02643 =
         0.01943   -0.00053   -0.00216    0.00085
C6C   1    0.416781    0.779677    0.400001    11.00000    0.01472    0.03400 =
         0.03212   -0.00319    0.00117   -0.00921
C7C   1    0.457334    0.798223    0.467828    11.00000    0.02345    0.06055 =
         0.04009    0.00829   -0.01026   -0.01250
AFIX  33
H7C   2    0.503445    0.829370    0.458640    11.00000   -1.50000
H7D   2    0.426829    0.835857    0.497189    11.00000   -1.50000
H7E   2    0.467943    0.741432    0.491502    11.00000   -1.50000
AFIX   0
C8C   1    0.456377    0.713002    0.355507    11.00000    0.02271    0.04980 =
         0.08335   -0.02545    0.02047   -0.01228
AFIX  33
H8C   2    0.504274    0.737409    0.343211    11.00000   -1.50000
H8D   2    0.463387    0.656869    0.381161    11.00000   -1.50000
H8E   2    0.427185    0.701428    0.313255    11.00000   -1.50000
AFIX   0
C9C   1    0.402381    0.864955    0.359267    11.00000    0.03489    0.05037 =
         0.03698    0.01197   -0.00009   -0.00902
AFIX  33
H9C1  2    0.449019    0.895314    0.350840    11.00000   -1.50000
H9C2  2    0.378247    0.850077    0.314925    11.00000   -1.50000
H9C3  2    0.370565    0.904609    0.385700    11.00000   -1.50000
AFIX   0
MOLE 2
S31   6    0.280700    0.091892    0.312892    11.00000    0.01937    0.02078 =
         0.02153    0.00122    0.00256    0.00108
P20   5    0.385231    0.494370    0.245210    11.00000    0.01089    0.02105 =
         0.01666   -0.00090    0.00022   -0.00179
O20   4    0.339866    0.574871    0.255853    11.00000    0.01705    0.02271 =
         0.02523   -0.00094    0.00037   -0.00012
O29   4    0.368158    0.218890    0.230642    11.00000    0.01951    0.02527 =
         0.02605    0.00077    0.00601    0.00446
O20A  4    0.421833    0.455912    0.313954    11.00000    0.01510    0.03035 =
         0.01711   -0.00137   -0.00001   -0.00051
O20B  4    0.452604    0.504992    0.196759    11.00000    0.01529    0.02836 =
         0.02171   -0.00347    0.00396   -0.00563
O24C  4    0.166184    0.237852    0.105078    11.00000    0.01338    0.02583 =
         0.02655   -0.00582    0.00251   -0.00561
O23C  4    0.148827    0.353749    0.179175    11.00000    0.01618    0.03126 =
         0.03131   -0.00926    0.00630   -0.00465
N23   3    0.251031    0.346885    0.113428    11.00000    0.01221    0.02327 =
         0.02041   -0.00410    0.00109   -0.00312
N28   3    0.302948    0.345068    0.254446    11.00000    0.01342    0.02125 =
         0.01629    0.00040    0.00383    0.00004
H28   2    0.263129    0.368439    0.275011    11.00000   -1.20000
DFIX 0.91 N28 H28
C21   1    0.338583    0.400064    0.202823    11.00000    0.01203    0.01904 =
         0.01671    0.00049    0.00069   -0.00121
AFIX  13
H21   2    0.376710    0.362411    0.180380    11.00000   -1.20000
AFIX   0
C22   1    0.281660    0.428182    0.146110    11.00000    0.01139    0.02047 =
         0.01808   -0.00117   -0.00189   -0.00074
AFIX  13
H22   2    0.240766    0.460327    0.169228    11.00000   -1.20000
AFIX   0
C24   1    0.299027    0.296662    0.067443    11.00000    0.01610    0.02851 =
         0.01899   -0.00500    0.00181   -0.00136
AFIX  23
H24A  2    0.270937    0.247308    0.045136    11.00000   -1.20000
H24B  2    0.339998    0.269933    0.094879    11.00000   -1.20000
AFIX   0
C25   1    0.329784    0.358136    0.011838    11.00000    0.01793    0.03827 =
         0.01699   -0.00116   -0.00011   -0.00135
AFIX  23
H25A  2    0.289627    0.376175   -0.020575    11.00000   -1.20000
H25B  2    0.366724    0.324925   -0.014839    11.00000   -1.20000
AFIX   0
C26   1    0.365347    0.442128    0.043432    11.00000    0.01893    0.03363 =
         0.01970    0.00382    0.00262   -0.00362
AFIX  23
H26A  2    0.409880    0.425028    0.070576    11.00000   -1.20000
H26B  2    0.380263    0.483160    0.006022    11.00000   -1.20000
AFIX   0
C27   1    0.311583    0.489948    0.090334    11.00000    0.01823    0.02602 =
         0.01957    0.00363   -0.00272   -0.00152
AFIX  23
H27A  2    0.270137    0.513566    0.061810    11.00000   -1.20000
H27B  2    0.336643    0.541521    0.112800    11.00000   -1.20000
AFIX   0
C29   1    0.318138    0.256907    0.261138    11.00000    0.01382    0.02453 =
         0.01456   -0.00030   -0.00235   -0.00059
C30   1    0.269945    0.206666    0.307845    11.00000    0.01523    0.02135 =
         0.01547   -0.00049   -0.00263   -0.00199
C32   1    0.205915    0.081370    0.365043    11.00000    0.01978    0.02327 =
         0.01632    0.00245   -0.00280   -0.00096
C33   1    0.180170   -0.007289    0.392555    11.00000    0.02788    0.02255 =
         0.02502    0.00293    0.00387   -0.00140
AFIX  23
H33A  2    0.213901   -0.027855    0.430149    11.00000   -1.20000
H33B  2    0.180199   -0.052695    0.355197    11.00000   -1.20000
AFIX   0
C34   1    0.102556    0.002957    0.420192    11.00000    0.02686    0.02824 =
         0.03172    0.00484    0.00366   -0.00425
AFIX  23
H34A  2    0.067050    0.008100    0.380878    11.00000   -1.20000
H34B  2    0.089757   -0.051009    0.447188    11.00000   -1.20000
AFIX   0
C35   1    0.097085    0.085841    0.466077    11.00000    0.02928    0.03320 =
         0.02826    0.00514    0.01079   -0.00344
AFIX  23
H35A  2    0.134237    0.081981    0.504114    11.00000   -1.20000
H35B  2    0.047985    0.087817    0.486915    11.00000   -1.20000
AFIX   0
C36   1    0.109341    0.171716    0.424650    11.00000    0.02694    0.02818 =
         0.03246    0.00245    0.01257    0.00122
AFIX  23
H36A  2    0.065132    0.184642    0.395666    11.00000   -1.20000
H36B  2    0.117078    0.222588    0.456892    11.00000   -1.20000
AFIX   0
C37   1    0.175104    0.162682    0.378938    11.00000    0.01790    0.02592 =
         0.01713    0.00148    0.00012   -0.00111
C38   1    0.211651    0.234891    0.346078    11.00000    0.01846    0.02305 =
         0.01954    0.00140    0.00071   -0.00024
AFIX  43
H38   2    0.197316    0.295864    0.350138    11.00000   -1.20000
AFIX   0
C21A  1    0.384975    0.462049    0.379975    11.00000    0.03114    0.03391 =
         0.01768   -0.00220    0.00287    0.00196
AFIX  23
H21A  2    0.333093    0.479587    0.371960    11.00000   -1.20000
H21B  2    0.408954    0.508571    0.409178    11.00000   -1.20000
AFIX   0
C22A  1    0.388449    0.373340    0.416463    11.00000    0.03421    0.03940 =
         0.02113    0.00233   -0.00391   -0.00868
AFIX  33
H22A  2    0.363591    0.377952    0.460760    11.00000   -1.50000
H22B  2    0.364161    0.327595    0.387663    11.00000   -1.50000
H22C  2    0.439865    0.356519    0.424804    11.00000   -1.50000
AFIX   0
C21B  1    0.506962    0.575985    0.206383    11.00000    0.02000    0.04049 =
         0.02544   -0.00511    0.00227   -0.01388
AFIX  23
H21C  2    0.555181    0.549699    0.219464    11.00000   -1.20000
H21D  2    0.491946    0.616787    0.243903    11.00000   -1.20000
AFIX   0
C22B  1    0.512639    0.626503    0.140562    11.00000    0.05382    0.06743 =
         0.06180    0.03780   -0.02426   -0.03562
AFIX  33
H22D  2    0.549018    0.674460    0.146313    11.00000   -1.50000
H22E  2    0.527842    0.585764    0.103776    11.00000   -1.50000
H22F  2    0.464806    0.652642    0.128138    11.00000   -1.50000
AFIX   0
C23C  1    0.185361    0.315552    0.136238    11.00000    0.01290    0.02398 =
         0.02014   -0.00148   -0.00193   -0.00131
C25C  1    0.097145    0.193729    0.124338    11.00000    0.01362    0.02779 =
         0.02670   -0.00141    0.00007   -0.00715
C27C  1    0.097013    0.110904    0.078259    11.00000    0.02303    0.02964 =
         0.03979   -0.00802   -0.00118   -0.00658
AFIX  33
H27C  2    0.052825    0.075406    0.086542    11.00000   -1.50000
H27D  2    0.097483    0.129357    0.029609    11.00000   -1.50000
H27E  2    0.140645    0.074652    0.088977    11.00000   -1.50000
AFIX   0
C26C  1    0.031438    0.252443    0.106908    11.00000    0.01613    0.03450 =
         0.03148   -0.00124   -0.00133   -0.00206
AFIX  33
H26C  2   -0.013606    0.221642    0.120189    11.00000   -1.50000
H26D  2    0.035801    0.309195    0.132213    11.00000   -1.50000
H26E  2    0.029628    0.264461    0.057051    11.00000   -1.50000
AFIX   0
C28C  1    0.100098    0.166286    0.200136    11.00000    0.02806    0.03740 =
         0.02993    0.00617   -0.00326   -0.00912
AFIX  33
H28A  2    0.053877    0.137128    0.212031    11.00000   -1.50000
H28B  2    0.140872    0.124449    0.208115    11.00000   -1.50000
H28C  2    0.107447    0.219598    0.229102    11.00000   -1.50000
AFIX   0
HKLF    4


REM  shelxt_a.res in P2(1)/c
REM wR2 = 0.1191, GooF = S = 1.029, Restrained GooF = 1.027 for all data
REM R1 = 0.0447 for 8632 Fo > 4sig(Fo) and 0.0537 for all 10055 data
REM 647 parameters refined using 69 restraints

END

WGHT      0.0573      2.5934

REM Instructions for potential hydrogen bonds
HTAB N9 O20
HTAB C8 O1
EQIV $1 x, y+1, z
HTAB C14 S31_$1
HTAB C3B O23C
HTAB C2E O23C
HTAB C7C O4C
EQIV $2 -x+1, y+1/2, -z+1/2
HTAB C9C O20B_$2
HTAB C9C O4C
HTAB N28 O1
HTAB C22 O1A
EQIV $3 x, y-1, z
HTAB C33 O4C_$3
HTAB C33 S12_$3
HTAB C38 O1
HTAB C21A O1
HTAB C26C O23C
HTAB C28C O23C

REM Highest difference peak  0.702,  deepest hole -0.841,  1-sigma level  0.063
Q1    1   0.1539  0.5406  0.2799  11.00000  0.05    0.70
Q2    1   0.1092  0.6189  0.1756  11.00000  0.05    0.53
Q3    1   0.3595  0.4384  0.2285  11.00000  0.05    0.35
Q4    1   0.1723  0.5850  0.3365  11.00000  0.05    0.32
Q5    1   0.4284  0.8213  0.1194  11.00000  0.05    0.31
Q6    1   0.1623  0.5572  0.2033  11.00000  0.05    0.29
Q7    1   0.4874  0.6189  0.1934  11.00000  0.05    0.29
Q8    1   0.4590  0.4834  0.2401  11.00000  0.05    0.27
Q9    1   0.4671  0.6793  0.3935  11.00000  0.05    0.27
Q10   1   0.1968  0.6382  0.3884  11.00000  0.05    0.26
Q11   1   0.3173  0.7599  0.1889  11.00000  0.05    0.26
Q12   1   0.2698  0.1588  0.3059  11.00000  0.05    0.25
Q13   1   0.2251  0.8634  0.2155  11.00000  0.05    0.25
Q14   1   0.5210  0.5988  0.2566  11.00000  0.05    0.24
Q15   1  -0.0182  0.2000  0.0912  11.00000  0.05    0.24
Q16   1   0.0658  0.2247  0.1202  11.00000  0.05    0.24
Q17   1   0.1544  0.1574  0.2279  11.00000  0.05    0.23
Q18   1   0.2508  0.9094  0.2206  11.00000  0.05    0.23
Q19   1   0.1821  0.1144  0.3614  11.00000  0.05    0.23
Q20   1   0.3182  0.8253  0.1824  11.00000  0.05    0.22
;
_shelx_res_checksum              90719
####################################################################### 
# 
# This file contains crystal structure data downloaded from the 
# Cambridge Structural Database (CSD) hosted by the Cambridge 
# Crystallographic Data Centre (CCDC).
# 
# Full information about CCDC data access policies and citation 
# guidelines are available at http://www.ccdc.cam.ac.uk/access/V1 
# 
# Audit and citation data items may have been added by the CCDC. 
# Please retain this information to preserve the provenance of 
# this file and to allow appropriate attribution of the data. 
# 
#######################################################################

data_4h-2
_database_code_depnum_ccdc_archive 'CCDC 2203666'
loop_
_audit_author_name
_audit_author_address
'Arto Valkonen'
;University of Jyvaskyla
Finland
;
_audit_update_record             
;
2022-08-26 deposited with the CCDC.	2023-08-01 downloaded from the CCDC.
;

_audit_creation_method           SHELXL-2018/3
_shelx_SHELXL_version_number     2018/3
_chemical_name_systematic        ?
_chemical_name_common            ?
_chemical_melting_point          ?
_chemical_formula_moiety         '2(C24 H35 N2 O6 P S), 0.5(C6 H12)'
_chemical_formula_sum            'C51 H76 N4 O12 P2 S2'
_chemical_formula_weight         1063.21

loop_
_atom_type_symbol
_atom_type_description
_atom_type_scat_dispersion_real
_atom_type_scat_dispersion_imag
_atom_type_scat_source
C C 0.0181 0.0091 'International Tables Vol C Tables 4.2.6.8 and 6.1.1.4'
H H 0.0000 0.0000 'International Tables Vol C Tables 4.2.6.8 and 6.1.1.4'
N N 0.0311 0.0180 'International Tables Vol C Tables 4.2.6.8 and 6.1.1.4'
O O 0.0492 0.0322 'International Tables Vol C Tables 4.2.6.8 and 6.1.1.4'
P P 0.2955 0.4335 'International Tables Vol C Tables 4.2.6.8 and 6.1.1.4'
S S 0.3331 0.5567 'International Tables Vol C Tables 4.2.6.8 and 6.1.1.4'

_space_group_crystal_system      monoclinic
_space_group_IT_number           15
_space_group_name_H-M_alt        'C 2/c'
_space_group_name_Hall           '-C 2yc'

_shelx_space_group_comment       
;
The symmetry employed for this shelxl refinement is uniquely defined
by the following loop, which should always be used as a source of
symmetry information in preference to the above space-group names.
They are only intended as comments.
;

loop_
_space_group_symop_operation_xyz
'x, y, z'
'-x, y, -z+1/2'
'x+1/2, y+1/2, z'
'-x+1/2, y+1/2, -z+1/2'
'-x, -y, -z'
'x, -y, z-1/2'
'-x+1/2, -y+1/2, -z'
'x+1/2, -y+1/2, z-1/2'

_cell_length_a                   48.4808(11)
_cell_length_b                   12.1659(6)
_cell_length_c                   18.9571(5)
_cell_angle_alpha                90
_cell_angle_beta                 96.648(2)
_cell_angle_gamma                90
_cell_volume                     11106.0(7)
_cell_formula_units_Z            8
_cell_measurement_temperature    120(2)
_cell_measurement_reflns_used    4490
_cell_measurement_theta_min      3.6340
_cell_measurement_theta_max      72.4070

_exptl_crystal_description       prism
_exptl_crystal_colour            colourless
_exptl_crystal_density_meas      ?
_exptl_crystal_density_method    ?
_exptl_crystal_density_diffrn    1.272
_exptl_crystal_F_000             4544
_exptl_transmission_factor_min   ?
_exptl_transmission_factor_max   ?
_exptl_crystal_size_max          0.110
_exptl_crystal_size_mid          0.080
_exptl_crystal_size_min          0.070
_exptl_absorpt_coefficient_mu    1.921
_shelx_estimated_absorpt_T_min   0.816
_shelx_estimated_absorpt_T_max   0.877
_exptl_absorpt_correction_type   gaussian
_exptl_absorpt_correction_T_min  0.926
_exptl_absorpt_correction_T_max  0.977
_exptl_absorpt_process_details   
;
CrysAlisPro 1.171.40.67a (Rigaku Oxford Diffraction, 2019)
Numerical absorption correction based on gaussian integration over
a multifaceted crystal model
Empirical absorption correction using spherical harmonics,
 implemented in SCALE3 ABSPACK scaling algorithm.
;
_exptl_absorpt_special_details   ?
_diffrn_ambient_temperature      120(2)
_diffrn_radiation_wavelength     1.54184
_diffrn_radiation_type           CuK\a
_diffrn_source                   'micro-focus sealed X-ray tube'
_diffrn_measurement_device_type  'SuperNova, Dual, Cu at home/near, Atlas'
_diffrn_measurement_method       '\w scans'
_diffrn_detector_area_resol_mean 5.1977
_diffrn_reflns_number            19805
_diffrn_reflns_av_unetI/netI     0.0552
_diffrn_reflns_av_R_equivalents  0.0391
_diffrn_reflns_limit_h_min       -59
_diffrn_reflns_limit_h_max       57
_diffrn_reflns_limit_k_min       -14
_diffrn_reflns_limit_k_max       14
_diffrn_reflns_limit_l_min       -10
_diffrn_reflns_limit_l_max       22
_diffrn_reflns_theta_min         3.672
_diffrn_reflns_theta_max         73.417
_diffrn_reflns_theta_full        67.684
_diffrn_measured_fraction_theta_max 0.956
_diffrn_measured_fraction_theta_full 0.989
_diffrn_reflns_Laue_measured_fraction_max 0.956
_diffrn_reflns_Laue_measured_fraction_full 0.989
_diffrn_reflns_point_group_measured_fraction_max 0.956
_diffrn_reflns_point_group_measured_fraction_full 0.989
_reflns_number_total             10670
_reflns_number_gt                7242
_reflns_threshold_expression     'I > 2\s(I)'
_reflns_Friedel_coverage         0.000
_reflns_Friedel_fraction_max     .
_reflns_Friedel_fraction_full    .

_reflns_special_details          
;
 Reflections were merged by SHELXL according to the crystal
 class for the calculation of statistics and refinement.
 
 _reflns_Friedel_fraction is defined as the number of unique
 Friedel pairs measured divided by the number that would be
 possible theoretically, ignoring centric projections and
 systematic absences.
;

_computing_data_collection       'CrysAlisPro 1.171.40.67a (Rigaku OD, 2019)'
_computing_cell_refinement       'CrysAlisPro 1.171.40.67a (Rigaku OD, 2019)'
_computing_data_reduction        'CrysAlisPro 1.171.40.67a (Rigaku OD, 2019)'
_computing_structure_solution    'SHELXT (Sheldrick, 2015)'
_computing_structure_refinement  'SHELXL-2018/3 (Sheldrick, 2018)'
_computing_molecular_graphics    SHELXL-2018/3
_computing_publication_material  SHELXL-2018/3
_refine_special_details          ?
_refine_ls_structure_factor_coef Fsqd
_refine_ls_matrix_type           full
_refine_ls_weighting_scheme      calc
_refine_ls_weighting_details     
'w=1/[\s^2^(Fo^2^)+(0.0903P)^2^+16.2451P] where P=(Fo^2^+2Fc^2^)/3'
_atom_sites_solution_primary     ?
_atom_sites_solution_secondary   ?
_atom_sites_solution_hydrogens   mixed
_refine_ls_hydrogen_treatment    mixed
_refine_ls_extinction_method     none
_refine_ls_extinction_coef       .
_refine_ls_number_reflns         10670
_refine_ls_number_parameters     738
_refine_ls_number_restraints     274
_refine_ls_R_factor_all          0.1001
_refine_ls_R_factor_gt           0.0687
_refine_ls_wR_factor_ref         0.2005
_refine_ls_wR_factor_gt          0.1777
_refine_ls_goodness_of_fit_ref   1.031
_refine_ls_restrained_S_all      1.061
_refine_ls_shift/su_max          0.001
_refine_ls_shift/su_mean         0.000

loop_
_atom_site_label
_atom_site_type_symbol
_atom_site_fract_x
_atom_site_fract_y
_atom_site_fract_z
_atom_site_U_iso_or_equiv
_atom_site_adp_type
_atom_site_occupancy
_atom_site_site_symmetry_order
_atom_site_calc_flag
_atom_site_refinement_flags_posn
_atom_site_refinement_flags_adp
_atom_site_refinement_flags_occupancy
_atom_site_disorder_assembly
_atom_site_disorder_group
S13 S 0.61463(2) 0.62321(12) 1.01445(4) 0.0659(3) Uani 1 1 d . . . . .
P1 P 0.59459(2) 0.82855(10) 0.67463(4) 0.0533(3) Uani 1 1 d . . . . .
O1 O 0.62172(5) 0.7889(3) 0.66083(15) 0.0750(10) Uani 1 1 d . . . . .
O10 O 0.54209(5) 0.7138(3) 0.82091(12) 0.0687(9) Uani 1 1 d . . . . .
O1A O 0.59488(6) 0.9245(3) 0.72973(14) 0.0695(8) Uani 1 1 d D U . . .
O1B O 0.57480(6) 0.8735(3) 0.60944(13) 0.0672(8) Uani 1 1 d D U . . .
O4C O 0.58934(4) 0.4510(3) 0.75949(11) 0.0533(7) Uani 1 1 d . . . . .
O5C O 0.54472(4) 0.4034(2) 0.77046(11) 0.0507(7) Uani 1 1 d . . . . .
N4 N 0.55316(5) 0.5374(3) 0.69512(12) 0.0407(7) Uani 1 1 d . . . . .
N9 N 0.58403(5) 0.7037(3) 0.78111(13) 0.0477(8) Uani 1 1 d D . . . .
H9 H 0.6019(5) 0.685(3) 0.793(2) 0.057 Uiso 1 1 d D U . . .
C2 C 0.57314(6) 0.7221(3) 0.70728(15) 0.0447(8) Uani 1 1 d . . . . .
H2 H 0.553814 0.751298 0.706097 0.054 Uiso 1 1 calc R U . . .
C3 C 0.57188(6) 0.6144(3) 0.66471(15) 0.0412(8) Uani 1 1 d . . . . .
H3 H 0.590893 0.581384 0.671035 0.049 Uiso 1 1 calc R U . . .
C5 C 0.52317(6) 0.5572(3) 0.67947(15) 0.0425(8) Uani 1 1 d . . . . .
H5A H 0.518225 0.626320 0.702549 0.051 Uiso 1 1 calc R U . . .
H5B H 0.512805 0.496361 0.698972 0.051 Uiso 1 1 calc R U . . .
C6 C 0.51493(6) 0.5655(3) 0.59926(15) 0.0456(8) Uani 1 1 d . . . . .
H6A H 0.517834 0.493585 0.576777 0.055 Uiso 1 1 calc R U . . .
H6B H 0.494993 0.584493 0.589607 0.055 Uiso 1 1 calc R U . . .
C7 C 0.53231(7) 0.6531(3) 0.56771(16) 0.0468(8) Uani 1 1 d . . . . .
H7A H 0.528504 0.725883 0.587826 0.056 Uiso 1 1 calc R U . . .
H7B H 0.527336 0.656418 0.515607 0.056 Uiso 1 1 calc R U . . .
C8 C 0.56310(7) 0.6252(3) 0.58471(15) 0.0452(8) Uani 1 1 d . . . . .
H8A H 0.574316 0.683400 0.565272 0.054 Uiso 1 1 calc R U . . .
H8B H 0.566969 0.555141 0.561138 0.054 Uiso 1 1 calc R U . . .
C10 C 0.56718(7) 0.7031(4) 0.83355(16) 0.0532(10) Uani 1 1 d . . . . .
C11 C 0.58071(7) 0.6843(4) 0.90706(15) 0.0480(9) Uani 1 1 d . . . . .
C12 C 0.60597(7) 0.6399(4) 0.92463(18) 0.0590(11) Uani 1 1 d . . . . .
H12 H 0.617941 0.619677 0.890508 0.071 Uiso 1 1 calc R U . . .
C14 C 0.58338(7) 0.6807(4) 1.03201(16) 0.0499(9) Uani 1 1 d . . . . .
C15 C 0.57433(8) 0.6970(4) 1.09866(17) 0.0590(11) Uani 1 1 d . . . . .
H15 H 0.585700 0.676818 1.140864 0.071 Uiso 1 1 calc R U . . .
C16 C 0.54872(8) 0.7428(4) 1.10163(17) 0.0620(12) Uani 1 1 d . . . . .
H16 H 0.542189 0.754070 1.146428 0.074 Uiso 1 1 calc R U . . .
C17 C 0.53207(8) 0.7731(4) 1.03980(18) 0.0576(10) Uani 1 1 d . . . . .
H17 H 0.514427 0.805414 1.043097 0.069 Uiso 1 1 calc R U . . .
C18 C 0.54086(7) 0.7569(4) 0.97362(17) 0.0506(9) Uani 1 1 d . . . . .
H18 H 0.529346 0.777667 0.931764 0.061 Uiso 1 1 calc R U . . .
C19 C 0.56687(7) 0.7094(3) 0.96913(15) 0.0456(8) Uani 1 1 d . . . . .
C2A C 0.61989(18) 0.9341(10) 0.7856(5) 0.067(2) Uani 0.55 1 d D U P A 1
H2A H 0.629454 0.862240 0.791752 0.081 Uiso 0.55 1 calc R U P A 1
H2B H 0.633162 0.988449 0.770199 0.081 Uiso 0.55 1 calc R U P A 1
C3A C 0.6109(2) 0.9680(12) 0.8514(5) 0.061(2) Uani 0.55 1 d D U P A 1
H3A H 0.627055 0.974260 0.887474 0.091 Uiso 0.55 1 calc R U P A 1
H3B H 0.601656 1.039513 0.845166 0.091 Uiso 0.55 1 calc R U P A 1
H3C H 0.597957 0.913618 0.866665 0.091 Uiso 0.55 1 calc R U P A 1
C2D C 0.6160(3) 0.9885(12) 0.7675(6) 0.074(3) Uani 0.45 1 d D U P A 2
H2E H 0.633688 0.977748 0.747213 0.089 Uiso 0.45 1 calc R U P A 2
H2F H 0.610973 1.067372 0.763513 0.089 Uiso 0.45 1 calc R U P A 2
C3D C 0.6189(4) 0.957(2) 0.8385(9) 0.105(5) Uani 0.45 1 d D U P A 2
H3G H 0.633548 1.000708 0.865127 0.157 Uiso 0.45 1 calc R U P A 2
H3H H 0.601374 0.968052 0.858338 0.157 Uiso 0.45 1 calc R U P A 2
H3I H 0.624023 0.878687 0.842085 0.157 Uiso 0.45 1 calc R U P A 2
C2B C 0.5800(2) 0.9565(9) 0.5575(4) 0.071(2) Uani 0.6 1 d D U P B 1
H2C H 0.598924 0.945698 0.543625 0.085 Uiso 0.6 1 calc R U P B 1
H2D H 0.579398 1.030126 0.579477 0.085 Uiso 0.6 1 calc R U P B 1
C3B C 0.5599(2) 0.9520(8) 0.4945(4) 0.075(2) Uani 0.6 1 d D U P B 1
H3D H 0.564239 1.009163 0.461002 0.113 Uiso 0.6 1 calc R U P B 1
H3E H 0.560773 0.879691 0.472019 0.113 Uiso 0.6 1 calc R U P B 1
H3F H 0.541251 0.964104 0.507865 0.113 Uiso 0.6 1 calc R U P B 1
C2E C 0.5875(4) 0.9702(13) 0.5799(7) 0.080(3) Uani 0.4 1 d D U P B 2
H2G H 0.579882 1.038572 0.598239 0.096 Uiso 0.4 1 calc R U P B 2
H2H H 0.607876 0.969658 0.593037 0.096 Uiso 0.4 1 calc R U P B 2
C3E C 0.5810(4) 0.9640(15) 0.5038(7) 0.099(4) Uani 0.4 1 d D U P B 2
H3J H 0.589117 1.027282 0.481728 0.149 Uiso 0.4 1 calc R U P B 2
H3K H 0.588661 0.895962 0.486370 0.149 Uiso 0.4 1 calc R U P B 2
H3L H 0.560799 0.964548 0.491547 0.149 Uiso 0.4 1 calc R U P B 2
C4C C 0.56447(6) 0.4640(4) 0.74355(14) 0.0462(9) Uani 1 1 d . . . . .
C6C C 0.55252(7) 0.3299(4) 0.83086(16) 0.0496(9) Uani 1 1 d . . . . .
C7C C 0.56517(8) 0.3961(4) 0.89399(16) 0.0552(10) Uani 1 1 d . . . . .
H7C H 0.570347 0.346671 0.934186 0.083 Uiso 1 1 calc R U . . .
H7D H 0.581739 0.434372 0.881690 0.083 Uiso 1 1 calc R U . . .
H7E H 0.551619 0.449979 0.907011 0.083 Uiso 1 1 calc R U . . .
C8C C 0.52464(8) 0.2849(4) 0.8458(2) 0.0607(11) Uani 1 1 d . . . . .
H8C H 0.527336 0.233766 0.885991 0.091 Uiso 1 1 calc R U . . .
H8D H 0.512672 0.345615 0.857432 0.091 Uiso 1 1 calc R U . . .
H8E H 0.515880 0.246133 0.803754 0.091 Uiso 1 1 calc R U . . .
C9C C 0.57162(8) 0.2390(4) 0.81088(19) 0.0594(11) Uani 1 1 d . . . . .
H9A H 0.576528 0.191166 0.851994 0.089 Uiso 1 1 calc R U . . .
H9B H 0.562135 0.195835 0.771701 0.089 Uiso 1 1 calc R U . . .
H9C H 0.588538 0.271455 0.796045 0.089 Uiso 1 1 calc R U . . .
S32 S 0.63352(2) 0.71166(16) 0.44800(6) 0.0934(5) Uani 1 1 d . . . . .
P20 P 0.67772(2) 0.64305(11) 0.80167(6) 0.0629(3) Uani 1 1 d . . . . .
O20 O 0.65036(7) 0.6831(3) 0.8157(2) 0.0905(12) Uani 1 1 d . . . . .
O29 O 0.71549(5) 0.6593(2) 0.62067(12) 0.0488(6) Uani 1 1 d . . . . .
O20A O 0.67656(5) 0.5287(3) 0.76467(18) 0.0673(8) Uani 1 1 d D U . . .
O20B O 0.70008(8) 0.6232(3) 0.86709(17) 0.0882(11) Uani 1 1 d . U . . .
O23C O 0.66876(6) 0.9935(3) 0.6871(2) 0.0953(13) Uani 1 1 d . . . . .
O24C O 0.70304(6) 1.0198(2) 0.61747(13) 0.0608(7) Uani 1 1 d . . . . .
N23 N 0.71129(6) 0.9173(3) 0.71484(14) 0.0460(7) Uani 1 1 d . . . . .
N28 N 0.67988(6) 0.7283(3) 0.67472(15) 0.0503(8) Uani 1 1 d D . . . .
H28 H 0.6623(5) 0.755(3) 0.668(2) 0.060 Uiso 1 1 d D U . . .
C21 C 0.69590(7) 0.7312(3) 0.74482(17) 0.0457(8) Uani 1 1 d . . . . .
H21 H 0.714362 0.696735 0.740472 0.055 Uiso 1 1 calc R U . . .
C22 C 0.70123(8) 0.8505(3) 0.77112(18) 0.0496(9) Uani 1 1 d . . . . .
H22 H 0.683263 0.882291 0.782631 0.059 Uiso 1 1 calc R U . . .
C24 C 0.73976(7) 0.8998(4) 0.7004(2) 0.0544(9) Uani 1 1 d . . . . .
H24A H 0.744497 0.953851 0.664734 0.065 Uiso 1 1 calc R U . . .
H24B H 0.741494 0.825293 0.680364 0.065 Uiso 1 1 calc R U . . .
C25 C 0.75992(10) 0.9113(5) 0.7671(3) 0.0805(15) Uani 1 1 d . . . . .
H25A H 0.778926 0.893792 0.756287 0.097 Uiso 1 1 calc R U . . .
H25B H 0.759817 0.988148 0.784205 0.097 Uiso 1 1 calc R U . . .
C26 C 0.75201(12) 0.8349(5) 0.8241(3) 0.0927(18) Uani 1 1 d . . . . .
H26A H 0.753604 0.757658 0.808698 0.111 Uiso 1 1 calc R U . . .
H26B H 0.764762 0.845746 0.868245 0.111 Uiso 1 1 calc R U . . .
C27 C 0.72259(13) 0.8584(4) 0.83790(19) 0.0801(16) Uani 1 1 d . . . . .
H27A H 0.721785 0.933200 0.858131 0.096 Uiso 1 1 calc R U . . .
H27B H 0.717315 0.805739 0.873831 0.096 Uiso 1 1 calc R U . . .
C29 C 0.69187(7) 0.6965(3) 0.61686(18) 0.0456(8) Uani 1 1 d . . . . .
C30 C 0.67453(7) 0.7098(4) 0.54740(18) 0.0512(9) Uani 1 1 d . . . . .
C31 C 0.64722(8) 0.6871(5) 0.5345(2) 0.0681(13) Uani 1 1 d . . . . .
H31 H 0.636534 0.660120 0.569735 0.082 Uiso 1 1 calc R U . . .
C33 C 0.66541(8) 0.7582(5) 0.4265(2) 0.0696(13) Uani 1 1 d . . . . .
C34 C 0.67145(10) 0.7989(6) 0.3609(2) 0.0896(18) Uani 1 1 d . . . . .
H34 H 0.657393 0.803758 0.321722 0.107 Uiso 1 1 calc R U . . .
C35 C 0.69798(10) 0.8314(5) 0.3546(2) 0.0801(15) Uani 1 1 d . . . . .
H35 H 0.702430 0.859195 0.310425 0.096 Uiso 1 1 calc R U . . .
C36 C 0.71857(8) 0.8243(4) 0.4117(2) 0.0610(11) Uani 1 1 d . . . . .
H36 H 0.736919 0.846978 0.405871 0.073 Uiso 1 1 calc R U . . .
C37 C 0.71297(7) 0.7853(3) 0.47658(19) 0.0488(8) Uani 1 1 d . . . . .
H37 H 0.727229 0.782028 0.515371 0.059 Uiso 1 1 calc R U . . .
C38 C 0.68598(7) 0.7505(4) 0.48481(19) 0.0509(9) Uani 1 1 d . . . . .
C21A C 0.65307(17) 0.4853(8) 0.7087(7) 0.069(3) Uani 0.558(14) 1 d D U P C 1
H21A H 0.636189 0.531109 0.708691 0.083 Uiso 0.558(14) 1 calc R U P C 1
H21B H 0.659110 0.487026 0.660617 0.083 Uiso 0.558(14) 1 calc R U P C 1
C22A C 0.64745(17) 0.3717(8) 0.7295(7) 0.077(3) Uani 0.558(14) 1 d D U P C 1
H22A H 0.632693 0.340458 0.695707 0.116 Uiso 0.558(14) 1 calc R U P C 1
H22B H 0.664349 0.327555 0.729406 0.116 Uiso 0.558(14) 1 calc R U P C 1
H22C H 0.641546 0.371413 0.777234 0.116 Uiso 0.558(14) 1 calc R U P C 1
C21D C 0.64914(18) 0.4879(10) 0.7474(6) 0.062(3) Uani 0.442(14) 1 d D . P C 2
H21C H 0.635849 0.547244 0.731875 0.074 Uiso 0.442(14) 1 calc R U P C 2
H21D H 0.642562 0.447410 0.787602 0.074 Uiso 0.442(14) 1 calc R U P C 2
C22D C 0.6538(3) 0.4151(14) 0.6894(6) 0.073(4) Uani 0.442(14) 1 d D . P C 2
H22D H 0.636300 0.379511 0.671078 0.110 Uiso 0.442(14) 1 calc R U P C 2
H22E H 0.660825 0.457693 0.651358 0.110 Uiso 0.442(14) 1 calc R U P C 2
H22F H 0.667465 0.358942 0.706481 0.110 Uiso 0.442(14) 1 calc R U P C 2
C21B C 0.69384(15) 0.5446(7) 0.9221(4) 0.124(2) Uani 1 1 d D U . . .
H21E H 0.676650 0.567257 0.941637 0.149 Uiso 1 1 calc R U . . .
H21F H 0.690732 0.470692 0.900745 0.149 Uiso 1 1 calc R U . . .
C22B C 0.71588(17) 0.5402(6) 0.9769(3) 0.122(3) Uani 1 1 d D U . . .
H22G H 0.711442 0.487574 1.013078 0.183 Uiso 1 1 calc R U . . .
H22H H 0.732826 0.516759 0.957562 0.183 Uiso 1 1 calc R U . . .
H22I H 0.718768 0.613162 0.998386 0.183 Uiso 1 1 calc R U . . .
C23C C 0.69216(8) 0.9792(3) 0.6735(2) 0.0539(9) Uani 1 1 d . . . . .
C25C C 0.68593(12) 1.0942(4) 0.5690(2) 0.0859(15) Uani 1 1 d D U . . .
C26C C 0.6741(4) 1.1940(14) 0.5998(11) 0.077(5) Uani 0.47(2) 1 d D U P D 1
H26C H 0.663313 1.235745 0.561970 0.115 Uiso 0.47(2) 1 calc R U P D 1
H26D H 0.662092 1.172023 0.635396 0.115 Uiso 0.47(2) 1 calc R U P D 1
H26E H 0.689293 1.239983 0.622235 0.115 Uiso 0.47(2) 1 calc R U P D 1
C27C C 0.7122(3) 1.1322(13) 0.5291(7) 0.092(4) Uani 0.47(2) 1 d D U P D 1
H27C H 0.705958 1.185371 0.491803 0.137 Uiso 0.47(2) 1 calc R U P D 1
H27D H 0.726245 1.166196 0.563531 0.137 Uiso 0.47(2) 1 calc R U P D 1
H27E H 0.720152 1.067867 0.507829 0.137 Uiso 0.47(2) 1 calc R U P D 1
C28C C 0.6673(4) 1.0312(12) 0.5148(9) 0.100(4) Uani 0.47(2) 1 d D U P D 1
H28A H 0.656192 1.082808 0.483470 0.150 Uiso 0.47(2) 1 calc R U P D 1
H28B H 0.678519 0.985525 0.486603 0.150 Uiso 0.47(2) 1 calc R U P D 1
H28C H 0.654853 0.984221 0.538859 0.150 Uiso 0.47(2) 1 calc R U P D 1
C26F C 0.7010(4) 1.1205(13) 0.5081(6) 0.087(4) Uani 0.53(2) 1 d D U P D 2
H26F H 0.689711 1.169892 0.475669 0.131 Uiso 0.53(2) 1 calc R U P D 2
H26G H 0.718620 1.156412 0.524956 0.131 Uiso 0.53(2) 1 calc R U P D 2
H26H H 0.704699 1.052571 0.482955 0.131 Uiso 0.53(2) 1 calc R U P D 2
C27F C 0.6573(3) 1.0346(10) 0.5439(7) 0.083(4) Uani 0.53(2) 1 d D U P D 2
H27F H 0.647674 1.018028 0.585339 0.124 Uiso 0.53(2) 1 calc R U P D 2
H27G H 0.645654 1.083004 0.511519 0.124 Uiso 0.53(2) 1 calc R U P D 2
H27H H 0.660859 0.966147 0.519270 0.124 Uiso 0.53(2) 1 calc R U P D 2
C28F C 0.6800(4) 1.1931(11) 0.6141(8) 0.071(4) Uani 0.53(2) 1 d D U P D 2
H28D H 0.670013 1.169149 0.653415 0.107 Uiso 0.53(2) 1 calc R U P D 2
H28E H 0.697610 1.227556 0.633169 0.107 Uiso 0.53(2) 1 calc R U P D 2
H28F H 0.668700 1.246365 0.584763 0.107 Uiso 0.53(2) 1 calc R U P D 2
C39 C 0.50072(16) 0.9745(9) 0.8261(5) 0.151(3) Uani 1 1 d D U . . .
H39A H 0.496550 0.897607 0.838190 0.181 Uiso 0.5 1 calc R U P E 1
H39B H 0.503788 1.016586 0.870987 0.181 Uiso 0.5 1 calc R U P E 1
H39C H 0.503735 0.933113 0.871250 0.181 Uiso 0.5 1 calc R U P F 2
H39D H 0.495216 1.050532 0.836777 0.181 Uiso 0.5 1 calc R U P F 2
C40 C 0.52659(15) 0.9762(8) 0.7917(4) 0.131(2) Uani 1 1 d D U . . .
H40A H 0.533871 0.900220 0.790708 0.157 Uiso 0.5 1 calc R U P G 1
H40B H 0.540559 1.020903 0.821182 0.157 Uiso 0.5 1 calc R U P G 1
H40C H 0.541258 0.932930 0.819881 0.157 Uiso 0.5 1 calc R U P H 2
H40D H 0.533269 1.052547 0.787702 0.157 Uiso 0.5 1 calc R U P H 2
C41 C 0.5235(2) 1.0206(13) 0.7179(6) 0.110(3) Uani 0.5 1 d D U P I 1
H41A H 0.521571 1.101552 0.719751 0.132 Uiso 0.5 1 calc R U P I 1
H41B H 0.540471 1.003790 0.695584 0.132 Uiso 0.5 1 calc R U P I 1
C41D C 0.5197(3) 0.9259(14) 0.7185(7) 0.124(4) Uani 0.5 1 d D U P I 2
H41C H 0.536834 0.925606 0.694809 0.149 Uiso 0.5 1 calc R U P I 2
H41D H 0.514341 0.848250 0.724758 0.149 Uiso 0.5 1 calc R U P I 2

loop_
_atom_site_aniso_label
_atom_site_aniso_U_11
_atom_site_aniso_U_22
_atom_site_aniso_U_33
_atom_site_aniso_U_23
_atom_site_aniso_U_13
_atom_site_aniso_U_12
S13 0.0429(5) 0.1210(10) 0.0324(4) -0.0028(5) -0.0010(3) 0.0009(5)
P1 0.0459(5) 0.0815(8) 0.0340(4) -0.0097(4) 0.0100(3) -0.0150(5)
O1 0.0444(14) 0.124(3) 0.0596(16) -0.0238(18) 0.0183(12) -0.0255(16)
O10 0.0373(13) 0.139(3) 0.0303(11) -0.0097(15) 0.0072(9) 0.0048(15)
O1A 0.0700(17) 0.091(2) 0.0492(14) -0.0188(15) 0.0116(13) -0.0173(16)
O1B 0.0795(18) 0.081(2) 0.0409(13) 0.0084(13) 0.0077(12) -0.0151(16)
O4C 0.0300(11) 0.100(2) 0.0296(10) 0.0095(12) 0.0041(8) 0.0069(12)
O5C 0.0330(11) 0.091(2) 0.0280(10) 0.0184(12) 0.0030(8) 0.0035(12)
N4 0.0287(12) 0.071(2) 0.0223(11) 0.0030(12) 0.0042(9) 0.0001(12)
N9 0.0332(13) 0.087(2) 0.0236(12) -0.0074(13) 0.0045(10) -0.0038(14)
C2 0.0299(14) 0.079(3) 0.0255(14) -0.0052(15) 0.0060(11) -0.0029(15)
C3 0.0292(14) 0.071(2) 0.0245(13) -0.0007(14) 0.0062(11) -0.0018(15)
C5 0.0269(14) 0.074(3) 0.0261(13) 0.0051(14) 0.0016(11) -0.0015(15)
C6 0.0337(15) 0.073(3) 0.0288(14) 0.0055(15) -0.0034(12) -0.0030(16)
C7 0.0425(17) 0.073(3) 0.0247(14) 0.0055(15) 0.0028(12) -0.0024(17)
C8 0.0416(16) 0.072(3) 0.0223(13) -0.0025(14) 0.0074(12) -0.0079(16)
C10 0.0377(17) 0.098(3) 0.0252(14) -0.0113(17) 0.0079(12) -0.0015(18)
C11 0.0382(16) 0.082(3) 0.0244(14) -0.0092(15) 0.0061(12) -0.0070(17)
C12 0.0396(18) 0.107(4) 0.0312(16) -0.0124(19) 0.0055(13) -0.002(2)
C14 0.0436(17) 0.078(3) 0.0277(15) -0.0031(16) 0.0023(13) -0.0120(17)
C15 0.060(2) 0.094(3) 0.0223(15) -0.0036(17) 0.0025(14) -0.016(2)
C16 0.061(2) 0.099(4) 0.0280(16) -0.0118(18) 0.0160(15) -0.016(2)
C17 0.052(2) 0.086(3) 0.0374(17) -0.0072(18) 0.0158(15) -0.003(2)
C18 0.0494(19) 0.076(3) 0.0280(15) -0.0028(16) 0.0098(13) -0.0071(18)
C19 0.0411(16) 0.074(3) 0.0227(13) -0.0083(15) 0.0066(12) -0.0116(16)
C2A 0.060(4) 0.087(5) 0.055(4) -0.028(4) 0.007(3) -0.012(4)
C3A 0.059(5) 0.078(6) 0.045(4) -0.020(4) 0.006(3) 0.009(4)
C2D 0.069(5) 0.089(6) 0.065(5) -0.021(5) 0.015(4) -0.012(5)
C3D 0.095(10) 0.113(9) 0.100(10) -0.023(9) -0.012(8) 0.022(8)
C2B 0.085(5) 0.080(4) 0.046(4) 0.010(4) 0.000(4) -0.019(4)
C3B 0.102(6) 0.074(5) 0.048(4) 0.011(3) 0.002(4) 0.001(5)
C2E 0.101(6) 0.086(6) 0.051(6) 0.009(5) 0.005(5) -0.008(5)
C3E 0.137(9) 0.090(8) 0.068(7) 0.017(6) -0.007(8) -0.006(8)
C4C 0.0330(15) 0.088(3) 0.0187(12) 0.0016(15) 0.0064(11) 0.0056(16)
C6C 0.0391(16) 0.083(3) 0.0273(14) 0.0133(16) 0.0065(12) 0.0138(17)
C7C 0.0503(19) 0.088(3) 0.0280(15) 0.0097(17) 0.0089(13) 0.014(2)
C8C 0.052(2) 0.086(3) 0.0458(19) 0.021(2) 0.0127(16) 0.009(2)
C9C 0.054(2) 0.086(3) 0.0390(18) 0.0069(19) 0.0089(15) 0.017(2)
S32 0.0425(5) 0.1772(16) 0.0578(6) -0.0121(8) -0.0059(4) -0.0268(7)
P20 0.0523(5) 0.0711(7) 0.0696(6) 0.0165(6) 0.0257(5) -0.0076(5)
O20 0.077(2) 0.094(3) 0.114(3) 0.025(2) 0.064(2) 0.0030(18)
O29 0.0427(13) 0.0630(17) 0.0415(12) -0.0082(11) 0.0077(10) -0.0005(11)
O20A 0.0321(12) 0.0623(18) 0.106(2) 0.0135(17) 0.0011(13) -0.0060(12)
O20B 0.100(2) 0.098(3) 0.0654(18) 0.0413(18) 0.0014(17) -0.030(2)
O23C 0.0436(16) 0.105(3) 0.139(3) 0.056(3) 0.0176(18) 0.0090(17)
O24C 0.0797(18) 0.0607(18) 0.0422(13) 0.0122(12) 0.0077(12) -0.0076(14)
N23 0.0407(14) 0.0588(19) 0.0393(14) 0.0085(13) 0.0076(11) 0.0001(13)
N28 0.0319(13) 0.075(2) 0.0455(15) -0.0003(15) 0.0114(11) -0.0062(14)
C21 0.0367(16) 0.063(2) 0.0397(16) 0.0017(16) 0.0126(13) -0.0047(15)
C22 0.057(2) 0.054(2) 0.0414(17) 0.0058(16) 0.0215(15) 0.0037(17)
C24 0.0428(18) 0.063(3) 0.058(2) -0.0039(19) 0.0110(16) -0.0105(17)
C25 0.057(2) 0.071(3) 0.105(4) -0.001(3) -0.026(2) -0.013(2)
C26 0.099(4) 0.079(4) 0.085(3) -0.002(3) -0.050(3) -0.008(3)
C27 0.164(5) 0.050(3) 0.0266(17) -0.0033(16) 0.011(2) -0.014(3)
C29 0.0356(16) 0.058(2) 0.0433(17) -0.0067(16) 0.0063(13) -0.0156(15)
C30 0.0377(17) 0.073(3) 0.0429(17) -0.0085(17) 0.0047(14) -0.0107(17)
C31 0.0429(19) 0.109(4) 0.052(2) -0.013(2) 0.0046(16) -0.024(2)
C33 0.0427(19) 0.112(4) 0.052(2) -0.004(2) -0.0017(16) -0.009(2)
C34 0.062(3) 0.156(6) 0.048(2) 0.010(3) -0.0023(19) 0.006(3)
C35 0.069(3) 0.123(5) 0.049(2) 0.022(3) 0.013(2) 0.010(3)
C36 0.051(2) 0.075(3) 0.059(2) 0.010(2) 0.0135(17) 0.002(2)
C37 0.0387(16) 0.061(2) 0.0469(18) 0.0035(17) 0.0053(14) -0.0005(16)
C38 0.0446(18) 0.064(2) 0.0440(18) -0.0053(17) 0.0024(14) -0.0044(17)
C21A 0.038(4) 0.067(5) 0.102(7) 0.013(6) 0.009(5) -0.003(4)
C22A 0.052(4) 0.071(6) 0.108(8) -0.007(6) 0.008(5) 0.007(4)
C21D 0.039(5) 0.093(9) 0.055(6) -0.013(6) 0.011(4) -0.026(5)
C22D 0.071(7) 0.096(11) 0.050(6) 0.001(6) -0.009(5) -0.020(8)
C21B 0.138(5) 0.129(5) 0.103(4) 0.069(4) 0.005(4) -0.042(4)
C22B 0.209(8) 0.088(4) 0.068(3) 0.030(3) 0.011(4) -0.023(5)
C23C 0.050(2) 0.055(2) 0.058(2) 0.0114(18) 0.0076(16) -0.0081(17)
C25C 0.149(4) 0.057(3) 0.045(2) 0.009(2) -0.015(3) 0.006(3)
C26C 0.102(9) 0.078(8) 0.043(7) 0.005(6) -0.023(7) 0.017(7)
C27C 0.189(10) 0.063(6) 0.020(5) 0.012(5) 0.001(6) 0.017(7)
C28C 0.153(9) 0.083(7) 0.054(7) -0.004(6) -0.030(6) 0.026(7)
C26F 0.153(9) 0.082(7) 0.028(5) 0.020(5) 0.011(5) 0.034(7)
C27F 0.124(8) 0.077(6) 0.038(5) 0.002(5) -0.028(5) -0.011(6)
C28F 0.102(8) 0.052(5) 0.052(7) 0.014(4) -0.023(6) 0.011(5)
C39 0.127(5) 0.183(8) 0.149(6) 0.032(6) 0.042(5) 0.054(5)
C40 0.109(4) 0.149(6) 0.142(5) 0.028(5) 0.043(4) 0.038(4)
C41 0.078(5) 0.130(8) 0.129(7) 0.029(7) 0.042(5) 0.037(6)
C41D 0.096(6) 0.140(8) 0.144(7) 0.034(7) 0.047(6) 0.043(7)

_geom_special_details            
;
 All esds (except the esd in the dihedral angle between two l.s. planes)
 are estimated using the full covariance matrix.  The cell esds are taken
 into account individually in the estimation of esds in distances, angles
 and torsion angles; correlations between esds in cell parameters are only
 used when they are defined by crystal symmetry.  An approximate (isotropic)
 treatment of cell esds is used for estimating esds involving l.s. planes.
;

loop_
_geom_bond_atom_site_label_1
_geom_bond_atom_site_label_2
_geom_bond_distance
_geom_bond_site_symmetry_2
_geom_bond_publ_flag
S13 C12 1.718(3) . ?
S13 C14 1.735(4) . ?
P1 O1 1.453(3) . ?
P1 O1A 1.565(3) . ?
P1 O1B 1.572(3) . ?
P1 C2 1.814(4) . ?
O10 C10 1.220(4) . ?
O1A C2D 1.412(10) . ?
O1A C2A 1.520(8) . ?
O1B C2B 1.453(8) . ?
O1B C2E 1.469(12) . ?
O4C C4C 1.219(4) . ?
O5C C4C 1.354(4) . ?
O5C C6C 1.467(4) . ?
N4 C4C 1.350(4) . ?
N4 C3 1.468(4) . ?
N4 C5 1.470(4) . ?
N9 C10 1.358(4) . ?
N9 C2 1.455(4) . ?
C2 C3 1.536(5) . ?
C3 C8 1.533(4) . ?
C5 C6 1.530(4) . ?
C6 C7 1.524(5) . ?
C7 C8 1.528(5) . ?
C10 C11 1.487(4) . ?
C11 C12 1.345(5) . ?
C11 C19 1.453(4) . ?
C14 C15 1.399(5) . ?
C14 C19 1.401(5) . ?
C15 C16 1.368(6) . ?
C16 C17 1.393(6) . ?
C17 C18 1.385(4) . ?
C18 C19 1.398(5) . ?
C2A C3A 1.428(10) . ?
C2D C3D 1.393(14) . ?
C2B C3B 1.454(10) . ?
C2E C3E 1.442(13) . ?
C6C C7C 1.512(5) . ?
C6C C8C 1.516(5) . ?
C6C C9C 1.518(5) . ?
S32 C31 1.722(4) . ?
S32 C33 1.739(4) . ?
P20 O20 1.466(3) . ?
P20 O20A 1.556(4) . ?
P20 O20B 1.569(4) . ?
P20 C21 1.819(3) . ?
O29 C29 1.226(4) . ?
O20A C21D 1.421(8) . ?
O20A C21A 1.555(11) . ?
O20B C21B 1.471(6) . ?
O23C C23C 1.205(5) . ?
O24C C23C 1.334(4) . ?
O24C C25C 1.474(5) . ?
N23 C23C 1.369(5) . ?
N23 C24 1.454(4) . ?
N23 C22 1.468(4) . ?
N28 C29 1.356(4) . ?
N28 C21 1.460(4) . ?
C21 C22 1.547(6) . ?
C22 C27 1.543(6) . ?
C24 C25 1.511(6) . ?
C25 C26 1.508(8) . ?
C26 C27 1.507(8) . ?
C29 C30 1.487(5) . ?
C30 C31 1.347(5) . ?
C30 C38 1.454(5) . ?
C33 C34 1.400(7) . ?
C33 C38 1.404(5) . ?
C34 C35 1.364(7) . ?
C35 C36 1.388(6) . ?
C36 C37 1.374(5) . ?
C37 C38 1.401(5) . ?
C21A C22A 1.471(11) . ?
C21D C22D 1.450(12) . ?
C21B C22B 1.403(8) . ?
C25C C26F 1.472(9) . ?
C25C C26C 1.490(11) . ?
C25C C28C 1.499(10) . ?
C25C C28F 1.523(10) . ?
C25C C27F 1.590(10) . ?
C25C C27C 1.621(11) . ?
C39 C41D 1.360(11) 2_656 ?
C39 C41 1.470(12) 2_656 ?
C39 C40 1.479(8) . ?
C40 C41 1.491(11) . ?
C40 C41D 1.518(12) . ?

loop_
_geom_angle_atom_site_label_1
_geom_angle_atom_site_label_2
_geom_angle_atom_site_label_3
_geom_angle
_geom_angle_site_symmetry_1
_geom_angle_site_symmetry_3
_geom_angle_publ_flag
C12 S13 C14 91.38(17) . . ?
O1 P1 O1A 115.42(17) . . ?
O1 P1 O1B 117.16(17) . . ?
O1A P1 O1B 102.89(19) . . ?
O1 P1 C2 113.0(2) . . ?
O1A P1 C2 105.43(16) . . ?
O1B P1 C2 101.23(15) . . ?
C2D O1A P1 134.4(6) . . ?
C2A O1A P1 117.9(4) . . ?
C2B O1B P1 129.4(4) . . ?
C2E O1B P1 109.5(7) . . ?
C4C O5C C6C 119.7(2) . . ?
C4C N4 C3 117.9(3) . . ?
C4C N4 C5 124.1(3) . . ?
C3 N4 C5 117.2(3) . . ?
C10 N9 C2 121.5(3) . . ?
N9 C2 C3 111.2(3) . . ?
N9 C2 P1 106.2(2) . . ?
C3 C2 P1 114.8(2) . . ?
N4 C3 C8 109.2(3) . . ?
N4 C3 C2 109.1(2) . . ?
C8 C3 C2 115.9(3) . . ?
N4 C5 C6 110.5(2) . . ?
C7 C6 C5 110.1(3) . . ?
C6 C7 C8 109.4(3) . . ?
C7 C8 C3 112.4(2) . . ?
O10 C10 N9 121.8(3) . . ?
O10 C10 C11 121.5(3) . . ?
N9 C10 C11 116.7(3) . . ?
C12 C11 C19 112.1(3) . . ?
C12 C11 C10 125.7(3) . . ?
C19 C11 C10 122.1(3) . . ?
C11 C12 S13 113.8(2) . . ?
C15 C14 C19 121.7(3) . . ?
C15 C14 S13 127.1(3) . . ?
C19 C14 S13 111.3(2) . . ?
C16 C15 C14 118.4(3) . . ?
C15 C16 C17 120.9(3) . . ?
C18 C17 C16 121.0(4) . . ?
C17 C18 C19 119.2(3) . . ?
C18 C19 C14 118.8(3) . . ?
C18 C19 C11 129.8(3) . . ?
C14 C19 C11 111.4(3) . . ?
C3A C2A O1A 109.4(8) . . ?
C3D C2D O1A 108.9(14) . . ?
O1B C2B C3B 112.2(7) . . ?
C3E C2E O1B 106.7(12) . . ?
O4C C4C N4 124.5(3) . . ?
O4C C4C O5C 123.9(3) . . ?
N4 C4C O5C 111.5(3) . . ?
O5C C6C C7C 109.7(3) . . ?
O5C C6C C8C 102.2(3) . . ?
C7C C6C C8C 109.4(3) . . ?
O5C C6C C9C 111.0(3) . . ?
C7C C6C C9C 112.4(3) . . ?
C8C C6C C9C 111.5(4) . . ?
C31 S32 C33 91.41(19) . . ?
O20 P20 O20A 113.1(2) . . ?
O20 P20 O20B 117.7(2) . . ?
O20A P20 O20B 101.8(2) . . ?
O20 P20 C21 115.02(19) . . ?
O20A P20 C21 104.75(17) . . ?
O20B P20 C21 102.78(16) . . ?
C21D O20A P20 113.6(5) . . ?
C21A O20A P20 126.6(4) . . ?
C21B O20B P20 118.7(4) . . ?
C23C O24C C25C 118.5(4) . . ?
C23C N23 C24 124.6(3) . . ?
C23C N23 C22 117.4(3) . . ?
C24 N23 C22 117.2(3) . . ?
C29 N28 C21 120.7(3) . . ?
N28 C21 C22 111.5(3) . . ?
N28 C21 P20 106.4(2) . . ?
C22 C21 P20 115.9(2) . . ?
N23 C22 C27 108.3(3) . . ?
N23 C22 C21 110.0(3) . . ?
C27 C22 C21 113.2(3) . . ?
N23 C24 C25 111.5(3) . . ?
C26 C25 C24 110.4(4) . . ?
C27 C26 C25 109.4(4) . . ?
C26 C27 C22 113.9(3) . . ?
O29 C29 N28 122.9(3) . . ?
O29 C29 C30 121.4(3) . . ?
N28 C29 C30 115.7(3) . . ?
C31 C30 C38 112.4(3) . . ?
C31 C30 C29 125.6(3) . . ?
C38 C30 C29 122.0(3) . . ?
C30 C31 S32 113.6(3) . . ?
C34 C33 C38 121.4(4) . . ?
C34 C33 S32 127.3(3) . . ?
C38 C33 S32 111.3(3) . . ?
C35 C34 C33 118.5(4) . . ?
C34 C35 C36 120.9(4) . . ?
C37 C36 C35 121.4(4) . . ?
C36 C37 C38 119.2(3) . . ?
C37 C38 C33 118.6(3) . . ?
C37 C38 C30 130.1(3) . . ?
C33 C38 C30 111.2(3) . . ?
C22A C21A O20A 106.3(8) . . ?
O20A C21D C22D 99.4(8) . . ?
C22B C21B O20B 110.4(5) . . ?
O23C C23C O24C 125.8(4) . . ?
O23C C23C N23 123.3(3) . . ?
O24C C23C N23 110.9(3) . . ?
C26F C25C O24C 109.2(7) . . ?
O24C C25C C26C 118.0(9) . . ?
O24C C25C C28C 111.4(7) . . ?
C26C C25C C28C 117.2(9) . . ?
C26F C25C C28F 114.3(8) . . ?
O24C C25C C28F 105.3(7) . . ?
C26F C25C C27F 111.1(6) . . ?
O24C C25C C27F 108.4(5) . . ?
C28F C25C C27F 108.3(8) . . ?
O24C C25C C27C 92.9(7) . . ?
C26C C25C C27C 107.9(9) . . ?
C28C C25C C27C 105.7(7) . . ?
C41D C39 C40 109.0(9) 2_656 . ?
C41 C39 C40 114.0(7) 2_656 . ?
C39 C40 C41 114.8(7) . . ?
C39 C40 C41D 106.8(8) . . ?
C39 C41 C40 112.4(9) 2_656 . ?
C39 C41D C40 117.4(10) 2_656 . ?

loop_
_geom_torsion_atom_site_label_1
_geom_torsion_atom_site_label_2
_geom_torsion_atom_site_label_3
_geom_torsion_atom_site_label_4
_geom_torsion
_geom_torsion_site_symmetry_1
_geom_torsion_site_symmetry_2
_geom_torsion_site_symmetry_3
_geom_torsion_site_symmetry_4
_geom_torsion_publ_flag
O1 P1 O1A C2D 4.8(9) . . . . ?
O1B P1 O1A C2D -124.1(9) . . . . ?
C2 P1 O1A C2D 130.2(9) . . . . ?
O1 P1 O1A C2A -26.3(6) . . . . ?
O1B P1 O1A C2A -155.2(5) . . . . ?
C2 P1 O1A C2A 99.1(5) . . . . ?
O1 P1 O1B C2B -52.9(7) . . . . ?
O1A P1 O1B C2B 74.8(7) . . . . ?
C2 P1 O1B C2B -176.3(7) . . . . ?
O1 P1 O1B C2E -62.8(9) . . . . ?
O1A P1 O1B C2E 65.0(9) . . . . ?
C2 P1 O1B C2E 173.9(8) . . . . ?
C10 N9 C2 C3 -104.6(4) . . . . ?
C10 N9 C2 P1 129.9(4) . . . . ?
O1 P1 C2 N9 75.4(3) . . . . ?
O1A P1 C2 N9 -51.5(3) . . . . ?
O1B P1 C2 N9 -158.4(2) . . . . ?
O1 P1 C2 C3 -47.9(3) . . . . ?
O1A P1 C2 C3 -174.9(2) . . . . ?
O1B P1 C2 C3 78.2(3) . . . . ?
C4C N4 C3 C8 137.9(3) . . . . ?
C5 N4 C3 C8 -51.8(4) . . . . ?
C4C N4 C3 C2 -94.5(3) . . . . ?
C5 N4 C3 C2 75.9(3) . . . . ?
N9 C2 C3 N4 61.3(3) . . . . ?
P1 C2 C3 N4 -178.0(2) . . . . ?
N9 C2 C3 C8 -174.9(2) . . . . ?
P1 C2 C3 C8 -54.3(3) . . . . ?
C4C N4 C5 C6 -136.4(3) . . . . ?
C3 N4 C5 C6 54.0(4) . . . . ?
N4 C5 C6 C7 -55.0(4) . . . . ?
C5 C6 C7 C8 57.6(4) . . . . ?
C6 C7 C8 C3 -57.2(4) . . . . ?
N4 C3 C8 C7 52.3(4) . . . . ?
C2 C3 C8 C7 -71.3(4) . . . . ?
C2 N9 C10 O10 2.8(7) . . . . ?
C2 N9 C10 C11 -179.5(4) . . . . ?
O10 C10 C11 C12 159.0(5) . . . . ?
N9 C10 C11 C12 -18.7(7) . . . . ?
O10 C10 C11 C19 -18.6(7) . . . . ?
N9 C10 C11 C19 163.7(4) . . . . ?
C19 C11 C12 S13 1.0(5) . . . . ?
C10 C11 C12 S13 -176.8(4) . . . . ?
C14 S13 C12 C11 -1.2(4) . . . . ?
C12 S13 C14 C15 -179.9(4) . . . . ?
C12 S13 C14 C19 1.1(3) . . . . ?
C19 C14 C15 C16 -0.4(7) . . . . ?
S13 C14 C15 C16 -179.2(4) . . . . ?
C14 C15 C16 C17 -0.4(7) . . . . ?
C15 C16 C17 C18 0.6(7) . . . . ?
C16 C17 C18 C19 -0.1(7) . . . . ?
C17 C18 C19 C14 -0.6(6) . . . . ?
C17 C18 C19 C11 -179.8(4) . . . . ?
C15 C14 C19 C18 0.8(6) . . . . ?
S13 C14 C19 C18 179.9(3) . . . . ?
C15 C14 C19 C11 -179.8(4) . . . . ?
S13 C14 C19 C11 -0.8(4) . . . . ?
C12 C11 C19 C18 179.1(4) . . . . ?
C10 C11 C19 C18 -3.0(7) . . . . ?
C12 C11 C19 C14 -0.2(5) . . . . ?
C10 C11 C19 C14 177.7(4) . . . . ?
P1 O1A C2A C3A -142.6(9) . . . . ?
P1 O1A C2D C3D -107.4(13) . . . . ?
P1 O1B C2B C3B 163.0(6) . . . . ?
P1 O1B C2E C3E 142.4(12) . . . . ?
C3 N4 C4C O4C -6.5(5) . . . . ?
C5 N4 C4C O4C -176.1(3) . . . . ?
C3 N4 C4C O5C 175.9(3) . . . . ?
C5 N4 C4C O5C 6.3(5) . . . . ?
C6C O5C C4C O4C 10.8(5) . . . . ?
C6C O5C C4C N4 -171.5(3) . . . . ?
C4C O5C C6C C7C 60.8(4) . . . . ?
C4C O5C C6C C8C 176.9(3) . . . . ?
C4C O5C C6C C9C -64.1(5) . . . . ?
O20 P20 O20A C21D 3.8(7) . . . . ?
O20B P20 O20A C21D 131.0(6) . . . . ?
C21 P20 O20A C21D -122.2(6) . . . . ?
O20 P20 O20A C21A 35.2(6) . . . . ?
O20B P20 O20A C21A 162.4(6) . . . . ?
C21 P20 O20A C21A -90.8(6) . . . . ?
O20 P20 O20B C21B 59.0(6) . . . . ?
O20A P20 O20B C21B -65.2(5) . . . . ?
C21 P20 O20B C21B -173.5(5) . . . . ?
C29 N28 C21 C22 109.7(4) . . . . ?
C29 N28 C21 P20 -123.0(3) . . . . ?
O20 P20 C21 N28 -66.8(3) . . . . ?
O20A P20 C21 N28 58.1(3) . . . . ?
O20B P20 C21 N28 164.1(3) . . . . ?
O20 P20 C21 C22 57.8(3) . . . . ?
O20A P20 C21 C22 -177.3(3) . . . . ?
O20B P20 C21 C22 -71.3(3) . . . . ?
C23C N23 C22 C27 -139.1(4) . . . . ?
C24 N23 C22 C27 50.0(4) . . . . ?
C23C N23 C22 C21 96.7(4) . . . . ?
C24 N23 C22 C21 -74.2(4) . . . . ?
N28 C21 C22 N23 -47.8(4) . . . . ?
P20 C21 C22 N23 -169.7(2) . . . . ?
N28 C21 C22 C27 -169.1(3) . . . . ?
P20 C21 C22 C27 69.0(4) . . . . ?
C23C N23 C24 C25 135.9(4) . . . . ?
C22 N23 C24 C25 -54.0(5) . . . . ?
N23 C24 C25 C26 55.3(6) . . . . ?
C24 C25 C26 C27 -56.6(6) . . . . ?
C25 C26 C27 C22 56.0(5) . . . . ?
N23 C22 C27 C26 -50.8(5) . . . . ?
C21 C22 C27 C26 71.5(5) . . . . ?
C21 N28 C29 O29 6.9(6) . . . . ?
C21 N28 C29 C30 -172.9(3) . . . . ?
O29 C29 C30 C31 139.0(5) . . . . ?
N28 C29 C30 C31 -41.2(6) . . . . ?
O29 C29 C30 C38 -41.2(6) . . . . ?
N28 C29 C30 C38 138.6(4) . . . . ?
C38 C30 C31 S32 0.3(6) . . . . ?
C29 C30 C31 S32 -179.9(3) . . . . ?
C33 S32 C31 C30 -1.3(4) . . . . ?
C31 S32 C33 C34 -178.1(6) . . . . ?
C31 S32 C33 C38 2.0(4) . . . . ?
C38 C33 C34 C35 0.0(9) . . . . ?
S32 C33 C34 C35 -179.9(5) . . . . ?
C33 C34 C35 C36 0.0(10) . . . . ?
C34 C35 C36 C37 -0.5(9) . . . . ?
C35 C36 C37 C38 0.9(7) . . . . ?
C36 C37 C38 C33 -0.9(7) . . . . ?
C36 C37 C38 C30 -177.8(4) . . . . ?
C34 C33 C38 C37 0.5(8) . . . . ?
S32 C33 C38 C37 -179.6(3) . . . . ?
C34 C33 C38 C30 177.9(5) . . . . ?
S32 C33 C38 C30 -2.2(5) . . . . ?
C31 C30 C38 C37 178.3(5) . . . . ?
C29 C30 C38 C37 -1.5(7) . . . . ?
C31 C30 C38 C33 1.3(6) . . . . ?
C29 C30 C38 C33 -178.6(4) . . . . ?
P20 O20A C21A C22A -135.6(7) . . . . ?
P20 O20A C21D C22D 155.3(8) . . . . ?
P20 O20B C21B C22B -178.4(5) . . . . ?
C25C O24C C23C O23C 3.6(7) . . . . ?
C25C O24C C23C N23 -176.4(3) . . . . ?
C24 N23 C23C O23C -179.1(4) . . . . ?
C22 N23 C23C O23C 10.8(6) . . . . ?
C24 N23 C23C O24C 1.0(5) . . . . ?
C22 N23 C23C O24C -169.1(3) . . . . ?
C23C O24C C25C C26F -174.8(8) . . . . ?
C23C O24C C25C C26C 55.6(11) . . . . ?
C23C O24C C25C C28C -84.3(10) . . . . ?
C23C O24C C25C C28F 62.1(9) . . . . ?
C23C O24C C25C C27F -53.7(8) . . . . ?
C23C O24C C25C C27C 167.6(6) . . . . ?
C41 C39 C40 C41 -1.9(13) 2_656 . . . ?
C41D C39 C40 C41D 2.0(11) 2_656 . . . ?
C39 C40 C41 C39 -46.6(13) . . . 2_656 ?
C39 C40 C41D C39 58.3(15) . . . 2_656 ?

loop_
_geom_hbond_atom_site_label_D
_geom_hbond_atom_site_label_H
_geom_hbond_atom_site_label_A
_geom_hbond_distance_DH
_geom_hbond_distance_HA
_geom_hbond_distance_DA
_geom_hbond_angle_DHA
_geom_hbond_site_symmetry_A
_geom_hbond_publ_flag
N9 H9 O20 0.902(19) 2.34(2) 3.217(4) 165(4) . yes
N28 H28 O1 0.908(19) 2.00(2) 2.897(4) 169(4) . yes

_refine_diff_density_max         0.539
_refine_diff_density_min         -0.429
_refine_diff_density_rms         0.058

_shelx_res_file                  
;
TITL shelxt_a.res in C2/c
    shelx.res
    created by SHELXL-2018/3 at 22:26:43 on 13-May-2020
CELL  1.54184  48.4808  12.1659  18.9571   90.000   96.648   90.000
ZERR     8.00   0.0011   0.0006   0.0005    0.000    0.002    0.000
LATT   7
SYMM  - X,   Y, 1/2 - Z
SFAC   C    H    N    O    P    S
UNIT  408  608   32   96   16   16
OMIT -8 2 3
OMIT -2 0 2
MERG   2
FMAP   2
PLAN   20
SIZE     0.070   0.080   0.110
EQIV $1 -x+1, y, -z+1.5
SADI O1A C2A O1A C2D O1B C2B O1B C2E
SADI C2A C3A C2D C3D C2B C3B C2E C3E
SADI C21A C22A C21B C22B C21D C22D
SADI O20A C21A O20A C21D
SADI C25C C26C C25C C27C C25C C28C C25C C26F C25C C27F C25C c28F
SADI C26C C27C C27C C28C C28C C26C C26F C27F C27F C28F C28F C26F
SADI C39 C40 C40 C41 C40 C41D C39 C41_$1 C39 C41D_$1
SIMU 0.01 0.02 O1A C2A C3A C2D C3D
SIMU 0.01 0.02 O1B C2B C3B C2E C3E
SIMU 0.01 0.02 O20A C21A C22A
SIMU 0.01 0.02 O20B C21B C22B
SIMU 0.01 0.02 C25C C26C C27C C28C C26F C27F C28F
SIMU 0.01 0.02 C39 C40 C41 C41D
ISOR 0.01 C27C C28C
HTAB N9 O20
HTAB N28 O1
HTAB
ACTA
BOND
CONF
L.S.  10
TEMP  -153.00
WGHT    0.090300   16.245100
FVAR       1.22789   0.55765   0.46820
MOLE  1
S13   6    0.614626    0.623213    1.014448    11.00000    0.04295    0.12102 =
         0.03239   -0.00282   -0.00100    0.00088
P1    5    0.594588    0.828554    0.674632    11.00000    0.04585    0.08149 =
         0.03398   -0.00971    0.01004   -0.01496
O1    4    0.621720    0.788911    0.660828    11.00000    0.04437    0.12403 =
         0.05959   -0.02383    0.01832   -0.02555
O10   4    0.542087    0.713806    0.820913    11.00000    0.03732    0.13928 =
         0.03033   -0.00966    0.00721    0.00478
O1A   4    0.594881    0.924481    0.729731    11.00000    0.06998    0.09055 =
         0.04922   -0.01878    0.01163   -0.01730
O1B   4    0.574803    0.873462    0.609438    11.00000    0.07954    0.08143 =
         0.04092    0.00839    0.00770   -0.01514
O4C   4    0.589343    0.451008    0.759485    11.00000    0.03002    0.10039 =
         0.02965    0.00955    0.00409    0.00694
O5C   4    0.544718    0.403444    0.770459    11.00000    0.03300    0.09084 =
         0.02801    0.01843    0.00298    0.00355
N4    3    0.553159    0.537363    0.695125    11.00000    0.02874    0.07139 =
         0.02233    0.00297    0.00422    0.00010
N9    3    0.584032    0.703685    0.781114    11.00000    0.03318    0.08651 =
         0.02355   -0.00738    0.00448   -0.00380
H9    2    0.601923    0.684656    0.793447    11.00000   -1.20000
DFIX 0.91 N9 H9
C2    1    0.573142    0.722080    0.707284    11.00000    0.02987    0.07926 =
         0.02554   -0.00521    0.00595   -0.00294
AFIX  13
H2    2    0.553814    0.751298    0.706097    11.00000   -1.20000
AFIX   0
C3    1    0.571879    0.614411    0.664713    11.00000    0.02917    0.07080 =
         0.02446   -0.00073    0.00624   -0.00184
AFIX  13
H3    2    0.590893    0.581384    0.671035    11.00000   -1.20000
AFIX   0
C5    1    0.523169    0.557208    0.679471    11.00000    0.02691    0.07423 =
         0.02614    0.00509    0.00162   -0.00148
AFIX  23
H5A   2    0.518225    0.626320    0.702549    11.00000   -1.20000
H5B   2    0.512805    0.496361    0.698972    11.00000   -1.20000
AFIX   0
C6    1    0.514927    0.565459    0.599265    11.00000    0.03371    0.07271 =
         0.02878    0.00552   -0.00341   -0.00304
AFIX  23
H6A   2    0.517834    0.493585    0.576777    11.00000   -1.20000
H6B   2    0.494993    0.584493    0.589607    11.00000   -1.20000
AFIX   0
C7    1    0.532308    0.653087    0.567707    11.00000    0.04252    0.07298 =
         0.02471    0.00553    0.00284   -0.00236
AFIX  23
H7A   2    0.528504    0.725883    0.587826    11.00000   -1.20000
H7B   2    0.527336    0.656418    0.515607    11.00000   -1.20000
AFIX   0
C8    1    0.563096    0.625163    0.584711    11.00000    0.04159    0.07245 =
         0.02228   -0.00254    0.00737   -0.00788
AFIX  23
H8A   2    0.574316    0.683400    0.565272    11.00000   -1.20000
H8B   2    0.566969    0.555141    0.561138    11.00000   -1.20000
AFIX   0
C10   1    0.567184    0.703065    0.833550    11.00000    0.03775    0.09764 =
         0.02521   -0.01130    0.00787   -0.00149
C11   1    0.580710    0.684275    0.907056    11.00000    0.03815    0.08212 =
         0.02440   -0.00919    0.00606   -0.00701
C12   1    0.605975    0.639919    0.924629    11.00000    0.03962    0.10657 =
         0.03115   -0.01237    0.00548   -0.00164
AFIX  43
H12   2    0.617941    0.619677    0.890508    11.00000   -1.20000
AFIX   0
C14   1    0.583384    0.680749    1.032012    11.00000    0.04363    0.07795 =
         0.02765   -0.00306    0.00228   -0.01204
C15   1    0.574330    0.697048    1.098657    11.00000    0.06003    0.09407 =
         0.02227   -0.00361    0.00247   -0.01616
AFIX  43
H15   2    0.585700    0.676818    1.140864    11.00000   -1.20000
AFIX   0
C16   1    0.548716    0.742804    1.101625    11.00000    0.06133    0.09930 =
         0.02801   -0.01177    0.01599   -0.01571
AFIX  43
H16   2    0.542189    0.754070    1.146428    11.00000   -1.20000
AFIX   0
C17   1    0.532072    0.773108    1.039801    11.00000    0.05203    0.08570 =
         0.03745   -0.00722    0.01585   -0.00295
AFIX  43
H17   2    0.514427    0.805414    1.043097    11.00000   -1.20000
AFIX   0
C18   1    0.540857    0.756854    0.973615    11.00000    0.04943    0.07571 =
         0.02795   -0.00281    0.00984   -0.00712
AFIX  43
H18   2    0.529346    0.777667    0.931764    11.00000   -1.20000
AFIX   0
C19   1    0.566872    0.709445    0.969132    11.00000    0.04110    0.07359 =
         0.02274   -0.00834    0.00663   -0.01159
PART 1
C2A   1    0.619895    0.934100    0.785633    10.55000    0.05976    0.08680 =
         0.05519   -0.02836    0.00680   -0.01239
AFIX  23
H2A   2    0.629454    0.862240    0.791752    10.55000   -1.20000
H2B   2    0.633162    0.988449    0.770199    10.55000   -1.20000
AFIX   0
C3A   1    0.610938    0.968033    0.851389    10.55000    0.05930    0.07849 =
         0.04470   -0.02010    0.00552    0.00919
AFIX  33
H3A   2    0.627055    0.974260    0.887474    10.55000   -1.50000
H3B   2    0.601656    1.039513    0.845166    10.55000   -1.50000
H3C   2    0.597957    0.913618    0.866665    10.55000   -1.50000
AFIX   0
PART 2
C2D   1    0.615956    0.988518    0.767471    10.45000    0.06868    0.08926 =
         0.06528   -0.02097    0.01503   -0.01238
AFIX  23
H2E   2    0.633688    0.977748    0.747213    10.45000   -1.20000
H2F   2    0.610973    1.067372    0.763513    10.45000   -1.20000
AFIX   0
C3D   1    0.618947    0.956627    0.838522    10.45000    0.09488    0.11288 =
         0.10019   -0.02294   -0.01248    0.02214
AFIX  33
H3G   2    0.633548    1.000708    0.865127    10.45000   -1.50000
H3H   2    0.601374    0.968052    0.858338    10.45000   -1.50000
H3I   2    0.624023    0.878687    0.842085    10.45000   -1.50000
AFIX   0
PART 1
C2B   1    0.580049    0.956459    0.557547    10.60000    0.08470    0.07961 =
         0.04584    0.00962   -0.00018   -0.01923
AFIX  23
H2C   2    0.598924    0.945698    0.543625    10.60000   -1.20000
H2D   2    0.579398    1.030126    0.579477    10.60000   -1.20000
AFIX   0
C3B   1    0.559939    0.951990    0.494469    10.60000    0.10181    0.07395 =
         0.04825    0.01131    0.00161    0.00051
AFIX  33
H3D   2    0.564239    1.009163    0.461002    10.60000   -1.50000
H3E   2    0.560773    0.879691    0.472019    10.60000   -1.50000
H3F   2    0.541251    0.964104    0.507865    10.60000   -1.50000
AFIX   0
PART 2
C2E   1    0.587512    0.970195    0.579859    10.40000    0.10086    0.08572 =
         0.05145    0.00894    0.00453   -0.00824
AFIX  23
H2G   2    0.579882    1.038572    0.598239    10.40000   -1.20000
H2H   2    0.607876    0.969658    0.593037    10.40000   -1.20000
AFIX   0
C3E   1    0.581001    0.964000    0.503781    10.40000    0.13678    0.08957 =
         0.06780    0.01684   -0.00666   -0.00642
AFIX  33
H3J   2    0.589117    1.027282    0.481728    10.40000   -1.50000
H3K   2    0.588661    0.895962    0.486370    10.40000   -1.50000
H3L   2    0.560799    0.964548    0.491547    10.40000   -1.50000
AFIX   0
PART 0
C4C   1    0.564471    0.464025    0.743555    11.00000    0.03299    0.08760 =
         0.01874    0.00155    0.00635    0.00558
C6C   1    0.552520    0.329939    0.830856    11.00000    0.03914    0.08279 =
         0.02735    0.01335    0.00646    0.01381
C7C   1    0.565169    0.396054    0.893987    11.00000    0.05026    0.08824 =
         0.02798    0.00965    0.00885    0.01402
AFIX  33
H7C   2    0.570347    0.346671    0.934186    11.00000   -1.50000
H7D   2    0.581739    0.434372    0.881690    11.00000   -1.50000
H7E   2    0.551619    0.449979    0.907011    11.00000   -1.50000
AFIX   0
C8C   1    0.524639    0.284883    0.845831    11.00000    0.05164    0.08630 =
         0.04577    0.02133    0.01274    0.00924
AFIX  33
H8C   2    0.527336    0.233766    0.885991    11.00000   -1.50000
H8D   2    0.512672    0.345615    0.857432    11.00000   -1.50000
H8E   2    0.515880    0.246133    0.803754    11.00000   -1.50000
AFIX   0
C9C   1    0.571624    0.239042    0.810878    11.00000    0.05382    0.08634 =
         0.03897    0.00689    0.00895    0.01665
AFIX  33
H9A   2    0.576528    0.191166    0.851994    11.00000   -1.50000
H9B   2    0.562135    0.195835    0.771701    11.00000   -1.50000
H9C   2    0.588538    0.271455    0.796045    11.00000   -1.50000
AFIX   0
MOLE  2
S32   6    0.633521    0.711664    0.448001    11.00000    0.04250    0.17724 =
         0.05781   -0.01211   -0.00586   -0.02678
P20   5    0.677716    0.643050    0.801666    11.00000    0.05225    0.07108 =
         0.06962    0.01648    0.02569   -0.00763
O20   4    0.650362    0.683061    0.815737    11.00000    0.07651    0.09358 =
         0.11383    0.02507    0.06351    0.00304
O29   4    0.715494    0.659279    0.620672    11.00000    0.04270    0.06298 =
         0.04147   -0.00821    0.00767   -0.00050
O20A  4    0.676561    0.528668    0.764670    11.00000    0.03207    0.06235 =
         0.10576    0.01354    0.00108   -0.00602
O20B  4    0.700075    0.623196    0.867094    11.00000    0.09981    0.09757 =
         0.06541    0.04126    0.00140   -0.03048
O23C  4    0.668764    0.993495    0.687052    11.00000    0.04361    0.10470 =
         0.13921    0.05559    0.01757    0.00898
O24C  4    0.703035    1.019806    0.617471    11.00000    0.07973    0.06074 =
         0.04217    0.01223    0.00773   -0.00761
N23   3    0.711290    0.917300    0.714843    11.00000    0.04067    0.05879 =
         0.03929    0.00847    0.00762    0.00012
N28   3    0.679882    0.728343    0.674719    11.00000    0.03193    0.07497 =
         0.04553   -0.00033    0.01139   -0.00625
H28   2    0.662334    0.755464    0.667501    11.00000   -1.20000
DFIX 0.91 N28 H28
C21   1    0.695904    0.731154    0.744824    11.00000    0.03666    0.06276 =
         0.03968    0.00175    0.01262   -0.00468
AFIX  13
H21   2    0.714362    0.696735    0.740472    11.00000   -1.20000
AFIX   0
C22   1    0.701233    0.850530    0.771118    11.00000    0.05742    0.05357 =
         0.04137    0.00583    0.02147    0.00375
AFIX  13
H22   2    0.683263    0.882291    0.782631    11.00000   -1.20000
AFIX   0
C24   1    0.739765    0.899758    0.700449    11.00000    0.04276    0.06316 =
         0.05838   -0.00388    0.01105   -0.01047
AFIX  23
H24A  2    0.744497    0.953851    0.664734    11.00000   -1.20000
H24B  2    0.741494    0.825293    0.680364    11.00000   -1.20000
AFIX   0
C25   1    0.759915    0.911303    0.767054    11.00000    0.05734    0.07096 =
         0.10482   -0.00070   -0.02586   -0.01269
AFIX  23
H25A  2    0.778926    0.893792    0.756287    11.00000   -1.20000
H25B  2    0.759817    0.988148    0.784205    11.00000   -1.20000
AFIX   0
C26   1    0.752014    0.834931    0.824092    11.00000    0.09933    0.07919 =
         0.08527   -0.00212   -0.04984   -0.00769
AFIX  23
H26A  2    0.753604    0.757658    0.808698    11.00000   -1.20000
H26B  2    0.764762    0.845746    0.868245    11.00000   -1.20000
AFIX   0
C27   1    0.722591    0.858402    0.837904    11.00000    0.16382    0.04976 =
         0.02657   -0.00334    0.01050   -0.01396
AFIX  23
H27A  2    0.721785    0.933200    0.858131    11.00000   -1.20000
H27B  2    0.717315    0.805739    0.873831    11.00000   -1.20000
AFIX   0
C29   1    0.691870    0.696509    0.616856    11.00000    0.03559    0.05829 =
         0.04334   -0.00669    0.00630   -0.01556
C30   1    0.674532    0.709823    0.547399    11.00000    0.03766    0.07312 =
         0.04291   -0.00849    0.00471   -0.01072
C31   1    0.647219    0.687106    0.534497    11.00000    0.04290    0.10892 =
         0.05239   -0.01326    0.00463   -0.02366
AFIX  43
H31   2    0.636534    0.660120    0.569735    11.00000   -1.20000
AFIX   0
C33   1    0.665412    0.758195    0.426477    11.00000    0.04273    0.11192 =
         0.05247   -0.00408   -0.00172   -0.00930
C34   1    0.671451    0.798887    0.360902    11.00000    0.06228    0.15644 =
         0.04795    0.01003   -0.00230    0.00600
AFIX  43
H34   2    0.657393    0.803758    0.321722    11.00000   -1.20000
AFIX   0
C35   1    0.697982    0.831381    0.354550    11.00000    0.06939    0.12310 =
         0.04919    0.02210    0.01289    0.01000
AFIX  43
H35   2    0.702430    0.859195    0.310425    11.00000   -1.20000
AFIX   0
C36   1    0.718568    0.824337    0.411723    11.00000    0.05101    0.07506 =
         0.05869    0.01010    0.01351    0.00177
AFIX  43
H36   2    0.736919    0.846978    0.405871    11.00000   -1.20000
AFIX   0
C37   1    0.712973    0.785332    0.476576    11.00000    0.03866    0.06093 =
         0.04690    0.00352    0.00530   -0.00046
AFIX  43
H37   2    0.727229    0.782028    0.515371    11.00000   -1.20000
AFIX   0
C38   1    0.685980    0.750478    0.484807    11.00000    0.04465    0.06356 =
         0.04398   -0.00533    0.00240   -0.00439
PART 1
C21A  1    0.653073    0.485327    0.708739    21.00000    0.03771    0.06717 =
         0.10232    0.01311    0.00933   -0.00319
AFIX  23
H21A  2    0.636189    0.531109    0.708691    21.00000   -1.20000
H21B  2    0.659110    0.487026    0.660617    21.00000   -1.20000
AFIX   0
C22A  1    0.647445    0.371701    0.729505    21.00000    0.05229    0.07098 =
         0.10807   -0.00661    0.00789    0.00722
AFIX  33
H22A  2    0.632693    0.340458    0.695707    21.00000   -1.50000
H22B  2    0.664349    0.327555    0.729406    21.00000   -1.50000
H22C  2    0.641546    0.371413    0.777234    21.00000   -1.50000
AFIX   0
PART 2
C21D  1    0.649140    0.487860    0.747430   -21.00000    0.03916    0.09266 =
         0.05495   -0.01320    0.01134   -0.02621
AFIX  23
H21C  2    0.635849    0.547244    0.731875   -21.00000   -1.20000
H21D  2    0.642562    0.447410    0.787602   -21.00000   -1.20000
AFIX   0
C22D  1    0.653811    0.415103    0.689380   -21.00000    0.07076    0.09562 =
         0.05006    0.00058   -0.00877   -0.02045
AFIX  33
H22D  2    0.636300    0.379511    0.671078   -21.00000   -1.50000
H22E  2    0.660825    0.457693    0.651358   -21.00000   -1.50000
H22F  2    0.667465    0.358942    0.706481   -21.00000   -1.50000
AFIX   0
PART 0
C21B  1    0.693844    0.544579    0.922071    11.00000    0.13827    0.12881 =
         0.10334    0.06863    0.00548   -0.04162
AFIX  23
H21E  2    0.676650    0.567257    0.941637    11.00000   -1.20000
H21F  2    0.690732    0.470692    0.900745    11.00000   -1.20000
AFIX   0
C22B  1    0.715880    0.540188    0.976905    11.00000    0.20944    0.08790 =
         0.06831    0.02982    0.01127   -0.02293
AFIX  33
H22G  2    0.711442    0.487574    1.013078    11.00000   -1.50000
H22H  2    0.732826    0.516759    0.957562    11.00000   -1.50000
H22I  2    0.718768    0.613162    0.998386    11.00000   -1.50000
AFIX   0
C23C  1    0.692161    0.979160    0.673456    11.00000    0.04956    0.05483 =
         0.05752    0.01141    0.00762   -0.00813
C25C  1    0.685934    1.094159    0.569016    11.00000    0.14937    0.05695 =
         0.04533    0.00937   -0.01478    0.00557
PART 1
C26C  1    0.674150    1.194022    0.599787    31.00000    0.10176    0.07769 =
         0.04297    0.00490   -0.02260    0.01651
AFIX  33
H26C  2    0.663313    1.235745    0.561970    31.00000   -1.50000
H26D  2    0.662092    1.172023    0.635396    31.00000   -1.50000
H26E  2    0.689293    1.239983    0.622235    31.00000   -1.50000
AFIX   0
C27C  1    0.712164    1.132153    0.529100    31.00000    0.18899    0.06300 =
         0.02009    0.01151    0.00130    0.01750
AFIX  33
H27C  2    0.705958    1.185371    0.491803    31.00000   -1.50000
H27D  2    0.726245    1.166196    0.563531    31.00000   -1.50000
H27E  2    0.720152    1.067867    0.507829    31.00000   -1.50000
AFIX   0
C28C  1    0.667258    1.031231    0.514794    31.00000    0.15257    0.08332 =
         0.05354   -0.00392   -0.03023    0.02604
AFIX  33
H28A  2    0.656192    1.082808    0.483470    31.00000   -1.50000
H28B  2    0.678519    0.985525    0.486603    31.00000   -1.50000
H28C  2    0.654853    0.984221    0.538859    31.00000   -1.50000
AFIX   0
PART 2
C26F  1    0.701000    1.120456    0.508055   -31.00000    0.15300    0.08207 =
         0.02751    0.02034    0.01128    0.03361
AFIX  33
H26F  2    0.689711    1.169892    0.475669   -31.00000   -1.50000
H26G  2    0.718620    1.156412    0.524956   -31.00000   -1.50000
H26H  2    0.704699    1.052571    0.482955   -31.00000   -1.50000
AFIX   0
C27F  1    0.657282    1.034625    0.543875   -31.00000    0.12429    0.07695 =
         0.03776    0.00218   -0.02846   -0.01123
AFIX  33
H27F  2    0.647674    1.018028    0.585339   -31.00000   -1.50000
H27G  2    0.645654    1.083004    0.511519   -31.00000   -1.50000
H27H  2    0.660859    0.966147    0.519270   -31.00000   -1.50000
AFIX   0
C28F  1    0.680039    1.193125    0.614109   -31.00000    0.10165    0.05243 =
         0.05159    0.01362   -0.02338    0.01064
AFIX  33
H28D  2    0.670013    1.169149    0.653415   -31.00000   -1.50000
H28E  2    0.697610    1.227556    0.633169   -31.00000   -1.50000
H28F  2    0.668700    1.246365    0.584763   -31.00000   -1.50000
AFIX   0
PART 0
MOLE 3
C39   1    0.500718    0.974522    0.826059    11.00000    0.12665    0.18288 =
         0.14853    0.03226    0.04186    0.05415
PART 1
AFIX  23
H39A  2    0.496550    0.897607    0.838190    10.50000   -1.20000
H39B  2    0.503788    1.016586    0.870987    10.50000   -1.20000
AFIX  23
PART 2
H39C  2    0.503735    0.933113    0.871250    10.50000   -1.20000
H39D  2    0.495216    1.050532    0.836777    10.50000   -1.20000
AFIX   0
PART 0
C40   1    0.526586    0.976156    0.791692    11.00000    0.10857    0.14878 =
         0.14230    0.02770    0.04273    0.03755
PART 1
AFIX  23
H40A  2    0.533871    0.900220    0.790708    10.50000   -1.20000
H40B  2    0.540559    1.020903    0.821182    10.50000   -1.20000
AFIX  23
PART 2
H40C  2    0.541258    0.932930    0.819881    10.50000   -1.20000
H40D  2    0.533269    1.052547    0.787702    10.50000   -1.20000
AFIX   0
PART 1
C41   1    0.523484    1.020616    0.717916    10.50000    0.07825    0.12984 =
         0.12904    0.02935    0.04229    0.03740
AFIX  23
H41A  2    0.521571    1.101552    0.719751    10.50000   -1.20000
H41B  2    0.540471    1.003790    0.695584    10.50000   -1.20000
AFIX   0
PART 2
C41D  1    0.519679    0.925881    0.718511    10.50000    0.09582    0.13988 =
         0.14412    0.03364    0.04700    0.04317
AFIX  23
H41C  2    0.536834    0.925606    0.694809    10.50000   -1.20000
H41D  2    0.514341    0.848250    0.724758    10.50000   -1.20000
AFIX   0
HKLF    4


REM  shelxt_a.res in C2/c
REM wR2 = 0.2005, GooF = S = 1.031, Restrained GooF = 1.061 for all data
REM R1 = 0.0687 for 7242 Fo > 4sig(Fo) and 0.1001 for all 10670 data
REM 738 parameters refined using 274 restraints

END

WGHT      0.0904     16.2362

REM Instructions for potential hydrogen bonds
HTAB N9 O20
HTAB C5 O10
HTAB C8 O1B
HTAB C12 O20
HTAB C2A O20
HTAB C2A O23C
HTAB C2D O23C
HTAB C7C O4C
HTAB C9C O4C
HTAB N28 O1
HTAB C24 O29
HTAB C27 O20B
HTAB C31 O1
EQIV $2 x, -y+2, z-1/2
HTAB C26C S13_$2
HTAB C26C O23C
HTAB C27F O23C
HTAB C28F O23C

REM Highest difference peak  0.539,  deepest hole -0.429,  1-sigma level  0.058
Q1    1   0.5514  0.8085  0.8242  11.00000  0.05    0.54
Q2    1   0.6324  1.0263  0.8116  11.00000  0.05    0.48
Q3    1   0.6412  0.6752  0.4197  11.00000  0.05    0.45
Q4    1   0.6644  0.6894  0.8504  11.00000  0.05    0.40
Q5    1   0.7218  1.0142  0.6068  11.00000  0.05    0.39
Q6    1   0.6343  0.6583  1.0174  11.00000  0.05    0.34
Q7    1   0.5879  0.7587  0.6913  11.00000  0.05    0.34
Q8    1   0.6126  0.8323  0.6693  11.00000  0.05    0.34
Q9    1   0.6934  0.6400  0.8216  11.00000  0.05    0.33
Q10   1   0.6930  0.5635  0.9820  11.00000  0.05    0.32
Q11   1   0.6787  0.6010  0.7717  11.00000  0.05    0.32
Q12   1   0.7190  0.6122  0.8667  11.00000  0.05    0.31
Q13   1   0.6528  0.6556  0.7926  11.00000  0.05    0.30
Q14   1   0.6118  0.6997  1.0034  11.00000  0.05    0.29
Q15   1   0.6255  0.7408  0.6900  11.00000  0.05    0.28
Q16   1   0.5920  0.8829  0.5996  11.00000  0.05    0.28
Q17   1   0.5132  0.9284  0.6889  11.00000  0.05    0.27
Q18   1   0.6775  0.9989  0.6463  11.00000  0.05    0.27
Q19   1   0.7267  1.1249  0.5292  11.00000  0.05    0.27
Q20   1   0.5842  0.4046  0.8936  11.00000  0.05    0.27
;
_shelx_res_checksum              35280
####################################################################### 
# 
# This file contains crystal structure data downloaded from the 
# Cambridge Structural Database (CSD) hosted by the Cambridge 
# Crystallographic Data Centre (CCDC).
# 
# Full information about CCDC data access policies and citation 
# guidelines are available at http://www.ccdc.cam.ac.uk/access/V1 
# 
# Audit and citation data items may have been added by the CCDC. 
# Please retain this information to preserve the provenance of 
# this file and to allow appropriate attribution of the data. 
# 
#######################################################################

data_4k-1
_database_code_depnum_ccdc_archive 'CCDC 2203668'
loop_
_audit_author_name
_audit_author_address
'Arto Valkonen'
;University of Jyvaskyla
Finland
;
_audit_update_record             
;
2022-08-26 deposited with the CCDC.	2023-08-01 downloaded from the CCDC.
;

_audit_creation_method           SHELXL-2018/3
_shelx_SHELXL_version_number     2018/3
_chemical_name_systematic        ?
_chemical_name_common            ?
_chemical_melting_point          ?
_chemical_formula_moiety         'C25 H37 N2 O6 P S'
_chemical_formula_sum            'C25 H37 N2 O6 P S'
_chemical_formula_weight         524.59

loop_
_atom_type_symbol
_atom_type_description
_atom_type_scat_dispersion_real
_atom_type_scat_dispersion_imag
_atom_type_scat_source
C C 0.0033 0.0016 'International Tables Vol C Tables 4.2.6.8 and 6.1.1.4'
H H 0.0000 0.0000 'International Tables Vol C Tables 4.2.6.8 and 6.1.1.4'
N N 0.0061 0.0033 'International Tables Vol C Tables 4.2.6.8 and 6.1.1.4'
O O 0.0106 0.0060 'International Tables Vol C Tables 4.2.6.8 and 6.1.1.4'
P P 0.1023 0.0942 'International Tables Vol C Tables 4.2.6.8 and 6.1.1.4'
S S 0.1246 0.1234 'International Tables Vol C Tables 4.2.6.8 and 6.1.1.4'

_space_group_crystal_system      triclinic
_space_group_IT_number           2
_space_group_name_H-M_alt        'P -1'
_space_group_name_Hall           '-P 1'

_shelx_space_group_comment       
;
The symmetry employed for this shelxl refinement is uniquely defined
by the following loop, which should always be used as a source of
symmetry information in preference to the above space-group names.
They are only intended as comments.
;

loop_
_space_group_symop_operation_xyz
'x, y, z'
'-x, -y, -z'

_cell_length_a                   9.0460(3)
_cell_length_b                   10.9706(4)
_cell_length_c                   13.8583(3)
_cell_angle_alpha                86.282(2)
_cell_angle_beta                 87.202(2)
_cell_angle_gamma                79.542(3)
_cell_volume                     1348.64(7)
_cell_formula_units_Z            2
_cell_measurement_temperature    120(2)
_cell_measurement_reflns_used    13016
_cell_measurement_theta_min      2.2910
_cell_measurement_theta_max      29.6710

_exptl_crystal_description       block
_exptl_crystal_colour            colourless
_exptl_crystal_density_meas      ?
_exptl_crystal_density_method    ?
_exptl_crystal_density_diffrn    1.292
_exptl_crystal_F_000             560
_exptl_transmission_factor_min   ?
_exptl_transmission_factor_max   ?
_exptl_crystal_size_max          0.350
_exptl_crystal_size_mid          0.270
_exptl_crystal_size_min          0.170
_exptl_absorpt_coefficient_mu    0.220
_shelx_estimated_absorpt_T_min   0.927
_shelx_estimated_absorpt_T_max   0.963
_exptl_absorpt_correction_type   analytical
_exptl_absorpt_correction_T_min  0.947
_exptl_absorpt_correction_T_max  0.969
_exptl_absorpt_process_details   
;
CrysAlisPro 1.171.40.67a (Rigaku Oxford Diffraction, 2019)
Analytical numeric absorption correction using a multifaceted crystal
model based on expressions derived by R.C. Clark & J.S. Reid.
(Clark, R. C. & Reid, J. S. (1995). Acta Cryst. A51, 887-897)
Empirical absorption correction using spherical harmonics,
 implemented in SCALE3 ABSPACK scaling algorithm.
;
_exptl_absorpt_special_details   ?
_diffrn_ambient_temperature      120(2)
_diffrn_radiation_wavelength     0.71073
_diffrn_radiation_type           MoK\a
_diffrn_source                   'micro-focus sealed X-ray tube'
_diffrn_measurement_device_type  'SuperNova, Single source at offset/far, Eos'
_diffrn_measurement_method       '\w scans'
_diffrn_detector_area_resol_mean 16.0107
_diffrn_reflns_number            32817
_diffrn_reflns_av_unetI/netI     0.0312
_diffrn_reflns_av_R_equivalents  0.0358
_diffrn_reflns_limit_h_min       -12
_diffrn_reflns_limit_h_max       11
_diffrn_reflns_limit_k_min       -14
_diffrn_reflns_limit_k_max       15
_diffrn_reflns_limit_l_min       -19
_diffrn_reflns_limit_l_max       18
_diffrn_reflns_theta_min         2.291
_diffrn_reflns_theta_max         29.921
_diffrn_reflns_theta_full        25.242
_diffrn_measured_fraction_theta_max 0.920
_diffrn_measured_fraction_theta_full 1.000
_diffrn_reflns_Laue_measured_fraction_max 0.920
_diffrn_reflns_Laue_measured_fraction_full 1.000
_diffrn_reflns_point_group_measured_fraction_max 0.920
_diffrn_reflns_point_group_measured_fraction_full 1.000
_reflns_number_total             7198
_reflns_number_gt                6021
_reflns_threshold_expression     'I > 2\s(I)'
_reflns_Friedel_coverage         0.000
_reflns_Friedel_fraction_max     .
_reflns_Friedel_fraction_full    .

_reflns_special_details          
;
 Reflections were merged by SHELXL according to the crystal
 class for the calculation of statistics and refinement.
 
 _reflns_Friedel_fraction is defined as the number of unique
 Friedel pairs measured divided by the number that would be
 possible theoretically, ignoring centric projections and
 systematic absences.
;

_computing_data_collection       'CrysAlisPro 1.171.40.67a (Rigaku OD, 2019)'
_computing_cell_refinement       'CrysAlisPro 1.171.40.67a (Rigaku OD, 2019)'
_computing_data_reduction        'CrysAlisPro 1.171.40.67a (Rigaku OD, 2019)'
_computing_structure_solution    'SHELXT (Sheldrick, 2015)'
_computing_structure_refinement  'SHELXL-2018/3 (Sheldrick, 2018)'
_computing_molecular_graphics    SHELXL-2018/3
_computing_publication_material  SHELXL-2018/3
_refine_special_details          ?
_refine_ls_structure_factor_coef Fsqd
_refine_ls_matrix_type           full
_refine_ls_weighting_scheme      calc
_refine_ls_weighting_details     
'w=1/[\s^2^(Fo^2^)+(0.0493P)^2^+0.5621P] where P=(Fo^2^+2Fc^2^)/3'
_atom_sites_solution_primary     ?
_atom_sites_solution_secondary   ?
_atom_sites_solution_hydrogens   mixed
_refine_ls_hydrogen_treatment    mixed
_refine_ls_extinction_method     none
_refine_ls_extinction_coef       .
_refine_ls_number_reflns         7198
_refine_ls_number_parameters     338
_refine_ls_number_restraints     5
_refine_ls_R_factor_all          0.0519
_refine_ls_R_factor_gt           0.0417
_refine_ls_wR_factor_ref         0.1105
_refine_ls_wR_factor_gt          0.1033
_refine_ls_goodness_of_fit_ref   1.029
_refine_ls_restrained_S_all      1.032
_refine_ls_shift/su_max          0.001
_refine_ls_shift/su_mean         0.000

loop_
_atom_site_label
_atom_site_type_symbol
_atom_site_fract_x
_atom_site_fract_y
_atom_site_fract_z
_atom_site_U_iso_or_equiv
_atom_site_adp_type
_atom_site_occupancy
_atom_site_site_symmetry_order
_atom_site_calc_flag
_atom_site_refinement_flags_posn
_atom_site_refinement_flags_adp
_atom_site_refinement_flags_occupancy
_atom_site_disorder_assembly
_atom_site_disorder_group
S13 S 0.80178(7) 0.96653(7) 0.14564(4) 0.02283(19) Uani 0.709(2) 1 d D . P A 1
S13D S 0.83786(19) 0.68363(19) 0.21305(12) 0.0250(4) Uani 0.291(2) 1 d D . P A
2
P1 P 0.35492(4) 0.82432(3) 0.56284(2) 0.02045(9) Uani 1 1 d . . . . .
O1 O 0.37123(12) 0.94104(9) 0.60471(7) 0.0260(2) Uani 1 1 d . . . . .
O10 O 0.52012(14) 0.67173(10) 0.30738(7) 0.0332(3) Uani 1 1 d . . . . .
O1A O 0.22109(11) 0.83856(9) 0.49200(7) 0.0251(2) Uani 1 1 d . . . . .
O1B O 0.32285(12) 0.71601(9) 0.63540(7) 0.0266(2) Uani 1 1 d . . . . .
O4C O 0.72425(14) 0.84095(10) 0.71884(7) 0.0324(3) Uani 1 1 d . . . . .
O5C O 0.67245(12) 0.67213(9) 0.80910(7) 0.0257(2) Uani 1 1 d . . . . .
N4 N 0.65630(14) 0.67862(10) 0.64788(8) 0.0221(2) Uani 1 1 d . . . . .
N9 N 0.53505(13) 0.82628(11) 0.40592(8) 0.0203(2) Uani 1 1 d D . . . .
H9 H 0.5550(18) 0.9022(13) 0.4101(12) 0.024 Uiso 1 1 d D U . . .
C2 C 0.52201(15) 0.75142(12) 0.49589(9) 0.0194(3) Uani 1 1 d . . . . .
H2 H 0.507998 0.666861 0.479646 0.023 Uiso 1 1 calc R U . . .
C3 C 0.66961(16) 0.73850(13) 0.55075(9) 0.0218(3) Uani 1 1 d . . . . .
H3 H 0.690635 0.823753 0.558084 0.026 Uiso 1 1 calc R U . . .
C5 C 0.64524(16) 0.54633(12) 0.65129(10) 0.0236(3) Uani 1 1 d . . . . .
H5A H 0.550646 0.536615 0.622067 0.028 Uiso 1 1 calc R U . . .
H5B H 0.642626 0.513589 0.719506 0.028 Uiso 1 1 calc R U . . .
C6 C 0.77854(17) 0.47270(14) 0.59675(11) 0.0287(3) Uani 1 1 d . . . . .
H6A H 0.764645 0.385448 0.594842 0.034 Uiso 1 1 calc R U . . .
H6B H 0.871795 0.473149 0.631167 0.034 Uiso 1 1 calc R U . . .
C7 C 0.79417(17) 0.52822(14) 0.49340(11) 0.0285(3) Uani 1 1 d . . . . .
H7A H 0.886314 0.483461 0.461077 0.034 Uiso 1 1 calc R U . . .
H7B H 0.706785 0.517976 0.456374 0.034 Uiso 1 1 calc R U . . .
C8 C 0.80262(16) 0.66589(14) 0.49403(10) 0.0261(3) Uani 1 1 d . . . . .
H8A H 0.804245 0.701445 0.426562 0.031 Uiso 1 1 calc R U . . .
H8B H 0.897488 0.674900 0.523255 0.031 Uiso 1 1 calc R U . . .
C10 C 0.53687(15) 0.77784(13) 0.31885(9) 0.0219(3) Uani 1 1 d . . . . .
C11 C 0.56576(16) 0.86621(14) 0.23362(9) 0.0242(3) Uani 1 1 d . . . . .
H11A H 0.502801 0.855548 0.179400 0.029 Uiso 1 1 calc R U . . .
H11B H 0.537479 0.952986 0.252790 0.029 Uiso 1 1 calc R U . . .
C12 C 0.72880(16) 0.84121(13) 0.20119(9) 0.0232(3) Uani 1 1 d D . . . .
C14 C 0.97546(16) 0.86906(14) 0.13133(10) 0.0252(3) Uani 1 1 d D . . . .
C15 C 1.10290(17) 0.90895(15) 0.08963(10) 0.0289(3) Uani 1 1 d . . . . .
H15 H 1.098776 0.992721 0.066049 0.035 Uiso 1 1 calc R U . . .
C16 C 1.23494(18) 0.82431(17) 0.08334(11) 0.0350(4) Uani 1 1 d . . . . .
H16 H 1.322480 0.849886 0.054313 0.042 Uiso 1 1 calc R U . . .
C17 C 1.2422(2) 0.70173(17) 0.11889(12) 0.0393(4) Uani 1 1 d . . . . .
H17 H 1.335021 0.645255 0.114975 0.047 Uiso 1 1 calc R U . . .
C18 C 1.1160(2) 0.66141(16) 0.15976(12) 0.0376(4) Uani 1 1 d . . . . .
H18 H 1.121112 0.577473 0.183165 0.045 Uiso 1 1 calc R U . . .
C19 C 0.98101(18) 0.74558(15) 0.16619(10) 0.0298(3) Uani 1 1 d D . . . .
C20 C 0.8285(3) 0.7390(3) 0.20716(19) 0.0264(6) Uani 0.709(2) 1 d D . P A 1
H20 H 0.804124 0.664006 0.236386 0.032 Uiso 0.709(2) 1 calc R U P A 1
C20D C 0.8219(8) 0.9106(8) 0.1596(5) 0.0394(19) Uani 0.291(2) 1 d D . P A 2
H20D H 0.782635 0.996336 0.147511 0.047 Uiso 0.291(2) 1 calc R U P A 2
C2A C 0.18020(17) 0.95124(13) 0.42956(10) 0.0264(3) Uani 1 1 d . . . . .
H2A1 H 0.271927 0.980047 0.402311 0.032 Uiso 1 1 calc R U . . .
H2A2 H 0.120413 1.018101 0.467160 0.032 Uiso 1 1 calc R U . . .
C3A C 0.0897(2) 0.92055(17) 0.34990(12) 0.0398(4) Uani 1 1 d . . . . .
H3A1 H 0.060641 0.994606 0.306818 0.060 Uiso 1 1 calc R U . . .
H3A2 H 0.149990 0.854527 0.313063 0.060 Uiso 1 1 calc R U . . .
H3A3 H -0.000933 0.892432 0.377660 0.060 Uiso 1 1 calc R U . . .
C2B C 0.2170(2) 0.73362(18) 0.71678(13) 0.0428(4) Uani 1 1 d . . . . .
H2B1 H 0.117463 0.719309 0.698364 0.051 Uiso 1 1 calc R U . . .
H2B2 H 0.205561 0.819745 0.737230 0.051 Uiso 1 1 calc R U . . .
C3B C 0.2739(2) 0.6445(2) 0.79748(14) 0.0582(6) Uani 1 1 d . . . . .
H3B1 H 0.202920 0.655599 0.853265 0.087 Uiso 1 1 calc R U . . .
H3B2 H 0.284304 0.559524 0.776857 0.087 Uiso 1 1 calc R U . . .
H3B3 H 0.372131 0.659651 0.815603 0.087 Uiso 1 1 calc R U . . .
C4C C 0.68854(16) 0.73891(13) 0.72453(10) 0.0227(3) Uani 1 1 d . . . . .
C6C C 0.70514(18) 0.72048(14) 0.90123(10) 0.0272(3) Uani 1 1 d . . . . .
C7C C 0.6610(2) 0.62458(17) 0.97564(11) 0.0400(4) Uani 1 1 d . . . . .
H7C1 H 0.678347 0.647830 1.040679 0.060 Uiso 1 1 calc R U . . .
H7C2 H 0.554235 0.620908 0.970390 0.060 Uiso 1 1 calc R U . . .
H7C3 H 0.721769 0.543055 0.963917 0.060 Uiso 1 1 calc R U . . .
C8C C 0.87203(19) 0.72324(17) 0.90315(12) 0.0368(4) Uani 1 1 d . . . . .
H8C1 H 0.894001 0.755307 0.964241 0.055 Uiso 1 1 calc R U . . .
H8C2 H 0.929357 0.639008 0.897521 0.055 Uiso 1 1 calc R U . . .
H8C3 H 0.900552 0.777200 0.848929 0.055 Uiso 1 1 calc R U . . .
C9C C 0.6089(2) 0.84676(15) 0.91686(11) 0.0348(4) Uani 1 1 d . . . . .
H9C1 H 0.633042 0.876407 0.978389 0.052 Uiso 1 1 calc R U . . .
H9C2 H 0.629291 0.905658 0.863802 0.052 Uiso 1 1 calc R U . . .
H9C3 H 0.502373 0.839703 0.918462 0.052 Uiso 1 1 calc R U . . .

loop_
_atom_site_aniso_label
_atom_site_aniso_U_11
_atom_site_aniso_U_22
_atom_site_aniso_U_33
_atom_site_aniso_U_23
_atom_site_aniso_U_13
_atom_site_aniso_U_12
S13 0.0251(3) 0.0225(4) 0.0209(3) 0.0038(2) -0.00023(19) -0.0063(2)
S13D 0.0303(7) 0.0251(10) 0.0204(6) 0.0017(7) 0.0000(5) -0.0085(7)
P1 0.02619(18) 0.01797(17) 0.01776(16) 0.00100(12) 0.00067(12) -0.00660(13)
O1 0.0329(5) 0.0223(5) 0.0237(5) -0.0025(4) 0.0005(4) -0.0074(4)
O10 0.0522(7) 0.0295(6) 0.0229(5) -0.0034(4) 0.0009(5) -0.0205(5)
O1A 0.0282(5) 0.0227(5) 0.0258(5) 0.0036(4) -0.0037(4) -0.0090(4)
O1B 0.0349(6) 0.0215(5) 0.0224(5) 0.0037(4) 0.0060(4) -0.0063(4)
O4C 0.0522(7) 0.0284(5) 0.0218(5) 0.0018(4) -0.0065(5) -0.0211(5)
O5C 0.0379(6) 0.0259(5) 0.0155(4) 0.0018(4) -0.0033(4) -0.0119(4)
N4 0.0320(6) 0.0185(5) 0.0172(5) 0.0023(4) -0.0032(4) -0.0092(5)
N9 0.0273(6) 0.0176(5) 0.0169(5) 0.0017(4) -0.0007(4) -0.0075(4)
C2 0.0258(7) 0.0172(6) 0.0159(6) 0.0013(5) -0.0004(5) -0.0067(5)
C3 0.0285(7) 0.0216(6) 0.0166(6) 0.0030(5) -0.0024(5) -0.0091(5)
C5 0.0319(7) 0.0181(6) 0.0218(6) 0.0021(5) -0.0036(5) -0.0081(5)
C6 0.0323(8) 0.0235(7) 0.0296(7) 0.0000(6) -0.0054(6) -0.0024(6)
C7 0.0272(7) 0.0304(8) 0.0264(7) -0.0040(6) -0.0024(6) -0.0004(6)
C8 0.0250(7) 0.0322(8) 0.0211(6) 0.0023(5) -0.0021(5) -0.0063(6)
C10 0.0233(6) 0.0246(7) 0.0186(6) 0.0005(5) -0.0013(5) -0.0075(5)
C11 0.0284(7) 0.0282(7) 0.0170(6) 0.0035(5) -0.0027(5) -0.0085(6)
C12 0.0302(7) 0.0267(7) 0.0144(6) 0.0020(5) -0.0030(5) -0.0103(6)
C14 0.0274(7) 0.0300(7) 0.0186(6) -0.0027(5) -0.0041(5) -0.0049(6)
C15 0.0328(8) 0.0325(8) 0.0236(7) 0.0041(6) -0.0061(6) -0.0121(6)
C16 0.0288(8) 0.0546(10) 0.0233(7) 0.0003(7) -0.0005(6) -0.0132(7)
C17 0.0362(9) 0.0437(10) 0.0337(8) -0.0058(7) -0.0067(7) 0.0068(7)
C18 0.0549(11) 0.0295(8) 0.0282(8) 0.0032(6) -0.0112(7) -0.0066(7)
C19 0.0405(8) 0.0367(8) 0.0161(6) 0.0027(6) -0.0058(6) -0.0177(7)
C20 0.0380(14) 0.0229(13) 0.0205(11) 0.0038(12) -0.0021(8) -0.0127(13)
C20D 0.066(5) 0.017(3) 0.030(3) 0.003(3) -0.015(3) 0.007(3)
C2A 0.0289(7) 0.0230(7) 0.0267(7) 0.0025(5) -0.0034(6) -0.0032(6)
C3A 0.0497(10) 0.0392(9) 0.0316(8) 0.0003(7) -0.0141(7) -0.0083(8)
C2B 0.0493(10) 0.0408(10) 0.0345(9) 0.0059(7) 0.0186(8) -0.0062(8)
C3B 0.0431(11) 0.0904(17) 0.0346(9) 0.0242(10) 0.0082(8) -0.0069(11)
C4C 0.0278(7) 0.0228(7) 0.0187(6) 0.0016(5) -0.0029(5) -0.0079(5)
C6C 0.0369(8) 0.0290(7) 0.0160(6) -0.0007(5) -0.0045(5) -0.0065(6)
C7C 0.0622(12) 0.0395(9) 0.0197(7) 0.0046(6) -0.0027(7) -0.0147(8)
C8C 0.0375(9) 0.0427(9) 0.0306(8) -0.0037(7) -0.0110(7) -0.0050(7)
C9C 0.0426(9) 0.0351(8) 0.0254(7) -0.0049(6) -0.0014(6) -0.0028(7)

_geom_special_details            
;
 All esds (except the esd in the dihedral angle between two l.s. planes)
 are estimated using the full covariance matrix.  The cell esds are taken
 into account individually in the estimation of esds in distances, angles
 and torsion angles; correlations between esds in cell parameters are only
 used when they are defined by crystal symmetry.  An approximate (isotropic)
 treatment of cell esds is used for estimating esds involving l.s. planes.
;

loop_
_geom_bond_atom_site_label_1
_geom_bond_atom_site_label_2
_geom_bond_distance
_geom_bond_site_symmetry_2
_geom_bond_publ_flag
S13 C14 1.7431(16) . ?
S13 C12 1.7496(15) . ?
S13D C19 1.655(2) . ?
S13D C12 1.830(2) . ?
P1 O1 1.4736(10) . ?
P1 O1B 1.5649(10) . ?
P1 O1A 1.5752(10) . ?
P1 C2 1.8181(14) . ?
O10 C10 1.2221(17) . ?
O1A C2A 1.4630(16) . ?
O1B C2B 1.4426(18) . ?
O4C C4C 1.2170(17) . ?
O5C C4C 1.3572(16) . ?
O5C C6C 1.4768(16) . ?
N4 C4C 1.3573(17) . ?
N4 C3 1.4684(16) . ?
N4 C5 1.4702(17) . ?
N9 C10 1.3479(17) . ?
N9 C2 1.4598(16) . ?
C2 C3 1.5483(18) . ?
C3 C8 1.530(2) . ?
C5 C6 1.521(2) . ?
C6 C7 1.530(2) . ?
C7 C8 1.527(2) . ?
C10 C11 1.5220(18) . ?
C11 C12 1.502(2) . ?
C12 C20 1.306(4) . ?
C12 C20D 1.322(8) . ?
C14 C15 1.393(2) . ?
C14 C19 1.401(2) . ?
C14 C20D 1.426(7) . ?
C15 C16 1.376(2) . ?
C16 C17 1.393(3) . ?
C17 C18 1.381(3) . ?
C18 C19 1.394(2) . ?
C19 C20 1.479(3) . ?
C2A C3A 1.496(2) . ?
C2B C3B 1.484(3) . ?
C6C C8C 1.517(2) . ?
C6C C7C 1.517(2) . ?
C6C C9C 1.519(2) . ?

loop_
_geom_angle_atom_site_label_1
_geom_angle_atom_site_label_2
_geom_angle_atom_site_label_3
_geom_angle
_geom_angle_site_symmetry_1
_geom_angle_site_symmetry_3
_geom_angle_publ_flag
C14 S13 C12 89.13(8) . . ?
C19 S13D C12 85.65(12) . . ?
O1 P1 O1B 116.87(6) . . ?
O1 P1 O1A 113.95(6) . . ?
O1B P1 O1A 102.38(6) . . ?
O1 P1 C2 113.78(6) . . ?
O1B P1 C2 102.15(6) . . ?
O1A P1 C2 106.26(6) . . ?
C2A O1A P1 121.08(9) . . ?
C2B O1B P1 123.36(10) . . ?
C4C O5C C6C 119.89(11) . . ?
C4C N4 C3 118.02(11) . . ?
C4C N4 C5 124.49(11) . . ?
C3 N4 C5 115.73(11) . . ?
C10 N9 C2 121.63(11) . . ?
N9 C2 C3 109.00(11) . . ?
N9 C2 P1 107.64(9) . . ?
C3 C2 P1 114.30(9) . . ?
N4 C3 C8 109.72(11) . . ?
N4 C3 C2 111.63(11) . . ?
C8 C3 C2 111.27(11) . . ?
N4 C5 C6 110.63(12) . . ?
C5 C6 C7 110.87(12) . . ?
C8 C7 C6 110.56(12) . . ?
C7 C8 C3 112.10(12) . . ?
O10 C10 N9 124.14(13) . . ?
O10 C10 C11 121.66(12) . . ?
N9 C10 C11 114.18(12) . . ?
C12 C11 C10 110.46(11) . . ?
C20 C12 C11 130.42(18) . . ?
C20D C12 C11 134.1(4) . . ?
C20 C12 S13 112.87(16) . . ?
C11 C12 S13 116.71(10) . . ?
C20D C12 S13D 105.7(4) . . ?
C11 C12 S13D 120.15(11) . . ?
C15 C14 C19 120.94(14) . . ?
C15 C14 C20D 143.1(4) . . ?
C19 C14 C20D 95.9(4) . . ?
C15 C14 S13 123.44(12) . . ?
C19 C14 S13 115.62(12) . . ?
C16 C15 C14 118.52(15) . . ?
C15 C16 C17 121.03(15) . . ?
C18 C17 C16 120.71(16) . . ?
C17 C18 C19 119.08(15) . . ?
C18 C19 C14 119.71(15) . . ?
C18 C19 C20 134.60(19) . . ?
C14 C19 C20 105.64(19) . . ?
C18 C19 S13D 113.93(14) . . ?
C14 C19 S13D 126.32(15) . . ?
C12 C20 C19 116.7(2) . . ?
C12 C20D C14 126.2(6) . . ?
O1A C2A C3A 107.71(12) . . ?
O1B C2B C3B 108.70(15) . . ?
O4C C4C O5C 124.03(12) . . ?
O4C C4C N4 124.61(13) . . ?
O5C C4C N4 111.34(12) . . ?
O5C C6C C8C 109.32(12) . . ?
O5C C6C C7C 102.47(12) . . ?
C8C C6C C7C 110.94(13) . . ?
O5C C6C C9C 111.32(12) . . ?
C8C C6C C9C 112.29(14) . . ?
C7C C6C C9C 110.08(13) . . ?

loop_
_geom_torsion_atom_site_label_1
_geom_torsion_atom_site_label_2
_geom_torsion_atom_site_label_3
_geom_torsion_atom_site_label_4
_geom_torsion
_geom_torsion_site_symmetry_1
_geom_torsion_site_symmetry_2
_geom_torsion_site_symmetry_3
_geom_torsion_site_symmetry_4
_geom_torsion_publ_flag
O1 P1 O1A C2A 34.94(12) . . . . ?
O1B P1 O1A C2A 162.08(10) . . . . ?
C2 P1 O1A C2A -91.16(11) . . . . ?
O1 P1 O1B C2B 43.26(15) . . . . ?
O1A P1 O1B C2B -81.99(14) . . . . ?
C2 P1 O1B C2B 168.11(13) . . . . ?
C10 N9 C2 C3 114.10(14) . . . . ?
C10 N9 C2 P1 -121.41(12) . . . . ?
O1 P1 C2 N9 -72.00(10) . . . . ?
O1B P1 C2 N9 161.12(9) . . . . ?
O1A P1 C2 N9 54.20(10) . . . . ?
O1 P1 C2 C3 49.22(11) . . . . ?
O1B P1 C2 C3 -77.65(10) . . . . ?
O1A P1 C2 C3 175.43(9) . . . . ?
C4C N4 C3 C8 110.95(14) . . . . ?
C5 N4 C3 C8 -54.66(15) . . . . ?
C4C N4 C3 C2 -125.23(13) . . . . ?
C5 N4 C3 C2 69.16(15) . . . . ?
N9 C2 C3 N4 172.28(10) . . . . ?
P1 C2 C3 N4 51.80(13) . . . . ?
N9 C2 C3 C8 -64.78(14) . . . . ?
P1 C2 C3 C8 174.75(9) . . . . ?
C4C N4 C5 C6 -108.59(15) . . . . ?
C3 N4 C5 C6 55.96(15) . . . . ?
N4 C5 C6 C7 -54.14(16) . . . . ?
C5 C6 C7 C8 54.42(16) . . . . ?
C6 C7 C8 C3 -54.27(15) . . . . ?
N4 C3 C8 C7 52.88(15) . . . . ?
C2 C3 C8 C7 -71.16(14) . . . . ?
C2 N9 C10 O10 4.0(2) . . . . ?
C2 N9 C10 C11 -174.58(11) . . . . ?
O10 C10 C11 C12 -81.01(17) . . . . ?
N9 C10 C11 C12 97.61(14) . . . . ?
C10 C11 C12 C20 27.8(2) . . . . ?
C10 C11 C12 C20D -150.8(4) . . . . ?
C10 C11 C12 S13 -152.45(10) . . . . ?
C10 C11 C12 S13D 31.61(16) . . . . ?
C14 S13 C12 C20 0.23(16) . . . . ?
C14 S13 C12 C11 -179.56(11) . . . . ?
C19 S13D C12 C20D 2.5(3) . . . . ?
C19 S13D C12 C11 -179.27(11) . . . . ?
C12 S13 C14 C15 -178.75(13) . . . . ?
C12 S13 C14 C19 0.31(11) . . . . ?
C19 C14 C15 C16 0.0(2) . . . . ?
C20D C14 C15 C16 176.3(5) . . . . ?
S13 C14 C15 C16 179.00(11) . . . . ?
C14 C15 C16 C17 -0.8(2) . . . . ?
C15 C16 C17 C18 1.3(2) . . . . ?
C16 C17 C18 C19 -0.8(2) . . . . ?
C17 C18 C19 C14 0.0(2) . . . . ?
C17 C18 C19 C20 -177.3(2) . . . . ?
C17 C18 C19 S13D 177.93(14) . . . . ?
C15 C14 C19 C18 0.4(2) . . . . ?
C20D C14 C19 C18 -177.3(3) . . . . ?
S13 C14 C19 C18 -178.65(11) . . . . ?
C15 C14 C19 C20 178.40(16) . . . . ?
S13 C14 C19 C20 -0.69(18) . . . . ?
C15 C14 C19 S13D -177.23(13) . . . . ?
C20D C14 C19 S13D 5.0(3) . . . . ?
C12 S13D C19 C18 177.27(12) . . . . ?
C12 S13D C19 C14 -4.95(16) . . . . ?
C11 C12 C20 C19 179.05(15) . . . . ?
S13 C12 C20 C19 -0.7(3) . . . . ?
C18 C19 C20 C12 178.41(17) . . . . ?
C14 C19 C20 C12 0.9(3) . . . . ?
C11 C12 C20D C14 -178.3(3) . . . . ?
S13D C12 C20D C14 -0.4(6) . . . . ?
C15 C14 C20D C12 -179.1(3) . . . . ?
C19 C14 C20D C12 -2.3(6) . . . . ?
P1 O1A C2A C3A 160.97(11) . . . . ?
P1 O1B C2B C3B -146.21(15) . . . . ?
C6C O5C C4C O4C -2.6(2) . . . . ?
C6C O5C C4C N4 178.82(12) . . . . ?
C3 N4 C4C O4C 1.9(2) . . . . ?
C5 N4 C4C O4C 166.16(14) . . . . ?
C3 N4 C4C O5C -179.52(11) . . . . ?
C5 N4 C4C O5C -15.29(19) . . . . ?
C4C O5C C6C C8C -66.76(16) . . . . ?
[truncated: 139,550 more chars]
